# Supplementary material for: Decellularized skeletal muscles display neurotrophic effects in three‐dimensional organotypic cultures
Source: Stem Cells Transl Med. 2020 Jun 24;9(10):1233–43. doi: 10.1002/sctm.20-0090 (PMC7519766; doi:10.1002/sctm.20-0090)
Supplement: Supplementary file 6 — Supplementary Table 1 List of all the 2081 detected proteins in this study. [file SCT3-9-1233-s003.xlsx]

## Sheet: Table S1
Accession	Gene name	Protein name	Description	# AAs	MW [kDa]	calc. pI	# Unique Peptides
A2A5R2	Arfgef2	BIG2_MOUSE	Brefeldin A-inhibited guanine nucleotide-exchange protein 2	1792	202.11	6.55	1
A2A8U2	Tmem201	TM201_MOUSE	Transmembrane protein 201	664	72.454	9.2	2
A2A8Z1	Osbpl9	OSBL9_MOUSE	Oxysterol-binding protein-related protein 9	736	83.057	6.07	1
A2A935	Prdm16	PRD16_MOUSE	PR domain zinc finger protein 16	1275	140.769	6.1	1
A2AAJ9	Obscn	OBSCN_MOUSE	Obscurin	8891	965.767	5.95	59
A2ABU4	Myom3	MYOM3_MOUSE	Myomesin-3	1439	161.678	5.72	2
A2AJ76	Hmcn2	HMCN2_MOUSE	Hemicentin-2	5100	546.855	5.71	2
Q8BTE5	Cebpzos	CEBOS_MOUSE	Protein CEBPZOS	80	9.28	9.45	1
A2ALW5	Dnajc25	DJC25_MOUSE	DnaJ homolog subfamily C member 25	357	41.911	9.11	2
A2RSY6	Trmt1l	TRM1L_MOUSE	TRMT1-like protein	728	80.81	7.5	1
Q5SW19	Cluh	CLU_MOUSE	Clustered mitochondria protein homolog	1315	147.975	6.02	9
A2AN08	Ubr4	UBR4_MOUSE	E3 ubiquitin-protein ligase UBR4	5180	571.927	6.06	18
A2AQP0	Myh7b	MYH7B_MOUSE	Myosin-7B	1941	221.36	5.88	3
A2ASS6	Ttn	TITIN_MOUSE	Titin	35213	3904.05	6.2	1112
A2AMZ4	Ndufaf8	NDUF8_MOUSE	NADH dehydrogenase [ubiquinone] 1 alpha subcomplex assembly factor 8	74	7.78	9.55	2
Q8C1Q6	Smim4	SMIM4_MOUSE	Small integral membrane protein 4	80	9.74	10.93	1
A3KFX0	Nt5c1a	5NT1A_MOUSE	Cytosolic 5'-nucleotidase 1A	365	40.653	7.06	8
A6H611	Mipep	MIPEP_MOUSE	Mitochondrial intermediate peptidase	711	80.8	7.15	5
A6X8Z5	Arhgap31	RHG31_MOUSE	Rho GTPase-activating protein 31	1425	155.18	5.77	1
A6X919	Dpy19l1	D19L1_MOUSE	Probable C-mannosyltransferase DPY19L1	746	84.132	9.16	2
A9Z1V5	Vwa5b1	VW5B1_MOUSE	von Willebrand factor A domain-containing protein 5B1	1215	133.887	7.93	1
B1AR13	Cisd3	CISD3_MOUSE	CDGSH iron-sulfur domain-containing protein 3, mitochondrial	137	15.666	9.79	3
B1AXP6	Tomm5	TOM5_MOUSE	Mitochondrial import receptor subunit TOM5 homolog	51	6.033	9.6	1
B1AY13	Usp24	UBP24_MOUSE	Ubiquitin carboxyl-terminal hydrolase 24	2617	293.814	6.19	13
B1AZI6	Thoc2	THOC2_MOUSE	THO complex subunit 2	1594	182.658	8.44	3
B2RQC6	Cad	PYR1_MOUSE	CAD protein	2225	243.084	6.43	10
B2RRE7	Otud4	OTUD4_MOUSE	OTU domain-containing protein 4	1107	122.979	6.76	1
B2RXC1	Trappc11	TPC11_MOUSE	Trafficking protein particle complex subunit 11	1133	128.314	7.58	3
B2RXS4	Plxnb2	PLXB2_MOUSE	Plexin-B2	1842	206.099	5.87	6
B7ZMP1	Xpnpep3	XPP3_MOUSE	Probable Xaa-Pro aminopeptidase 3	506	56.641	7.68	2
D3YYU8	Obsl1	OBSL1_MOUSE	Obscurin-like protein 1	1804	197.813	5.41	5
D3Z7H8	Cilp2	CILP2_MOUSE	Cartilage intermediate layer protein 2	1162	125.855	7.77	8
D3Z7P3	Gls	GLSK_MOUSE	Glutaminase kidney isoform, mitochondrial	674	73.916	7.99	3
E9PV24	Fga	FIBA_MOUSE	Fibrinogen alpha chain	789	87.375	6.11	4
Q8BH51	Cox14	COX14_MOUSE	Cytochrome c oxidase assembly protein COX14	57	6.376	9.79	1
E9PZQ0	Ryr1	RYR1_MOUSE	Ryanodine receptor 1	5035	564.679	5.27	109
E9Q4Z2	Acacb	ACACB_MOUSE	Acetyl-CoA carboxylase 2	2448	275.574	6.32	8
E9Q557	Dsp	DESP_MOUSE	Desmoplakin	2883	332.706	6.8	14
E9Q8I9	Fry	FRY_MOUSE	Protein furry homolog	3020	338.877	6.01	5
E9Q9K5	Trdn	TRDN_MOUSE	Triadin	693	77.796	9.32	2
F7BWT7	Tspan15	TSN15_MOUSE	Tetraspanin-15	294	33.049	5.97	1
G5E829	Atp2b1	AT2B1_MOUSE	Plasma membrane calcium-transporting ATPase 1	1220	134.662	5.91	7
O08528	Hk2	HXK2_MOUSE	Hexokinase-2	917	102.469	6.11	12
O08529	Capn2	CAN2_MOUSE	Calpain-2 catalytic subunit	700	79.822	4.96	6
O08532	Cacna2d1	CA2D1_MOUSE	Voltage-dependent calcium channel subunit alpha-2/delta-1	1103	124.551	5.3	38
O08539	Bin1	BIN1_MOUSE	Myc box-dependent-interacting protein 1	588	64.43	5.03	5
O08547	Sec22b	SC22B_MOUSE	Vesicle-trafficking protein SEC22b	215	24.725	8.51	4
O08553	Dpysl2	DPYL2_MOUSE	Dihydropyrimidinase-related protein 2	572	62.239	6.38	8
O08582	Gtpbp1	GTPB1_MOUSE	GTP-binding protein 1	668	72.255	8.29	2
O08599	Stxbp1	STXB1_MOUSE	Syntaxin-binding protein 1	594	67.526	6.96	1
O08600	Endog	NUCG_MOUSE	Endonuclease G, mitochondrial	294	32.171	9.54	1
O08605	Mknk1	MKNK1_MOUSE	MAP kinase-interacting serine/threonine-protein kinase 1	427	47.884	6.96	1
O08638	Myh11	MYH11_MOUSE	Myosin-11	1972	226.888	5.45	15
O08663	Metap2	MAP2_MOUSE	Methionine aminopeptidase 2	478	52.888	5.82	5
O08715	Akap1	AKAP1_MOUSE	A-kinase anchor protein 1, mitochondrial	857	92.137	5.02	1
O08734	Bak1	BAK_MOUSE	Bcl-2 homologous antagonist/killer	209	23.28	6.18	2
O08749	Dld	DLDH_MOUSE	Dihydrolipoyl dehydrogenase, mitochondrial	509	54.238	7.9	5
O08759	Ube3a	UBE3A_MOUSE	Ubiquitin-protein ligase E3A	870	99.756	5.08	1
O08788	Dctn1	DCTN1_MOUSE	Dynactin subunit 1	1281	141.588	5.9	4
O08796	Eef2k	EF2K_MOUSE	Eukaryotic elongation factor 2 kinase	724	81.687	5.38	2
O08807	Prdx4	PRDX4_MOUSE	Peroxiredoxin-4	274	31.033	7.15	4
Q8R404	Mic13	MIC13_MOUSE	MICOS complex subunit MIC13	119	13.365	8.63	1
O08810	Eftud2	U5S1_MOUSE	116 kDa U5 small nuclear ribonucleoprotein component	971	109.291	5	1
O08848	Trove2	RO60_MOUSE	60 kDa SS-A/Ro ribonucleoprotein	538	60.085	7.9	3
O08917	Flot1	FLOT1_MOUSE	Flotillin-1	428	47.484	7.15	10
O09044	Snap23	SNP23_MOUSE	Synaptosomal-associated protein 23	210	23.246	4.98	6
O09061	Psmb1	PSB1_MOUSE	Proteasome subunit beta type-1	240	26.355	7.81	1
O09110	Map2k3	MP2K3_MOUSE	Dual specificity mitogen-activated protein kinase kinase 3	347	39.271	7.43	7
O09111	Ndufb11	NDUBB_MOUSE	NADH dehydrogenase [ubiquinone] 1 beta subcomplex subunit 11, mitochondrial	151	17.433	5.22	3
O09161	Casq2	CASQ2_MOUSE	Calsequestrin-2	415	48.146	4.27	6
O09165	Casq1	CASQ1_MOUSE	Calsequestrin-1	405	46.349	4.12	9
O09167	Rpl21	RL21_MOUSE	60S ribosomal protein L21	160	18.55	10.49	4
O35071	Kif1c	KIF1C_MOUSE	Kinesin-like protein KIF1C	1100	122.358	7.03	1
O35074	Ptgis	PTGIS_MOUSE	Prostacyclin synthase	501	57.011	6.73	1
O35114	Scarb2	SCRB2_MOUSE	Lysosome membrane protein 2	478	54.009	5.1	2
O35129	Phb2	PHB2_MOUSE	Prohibitin-2	299	33.276	9.83	17
O35206	Col15a1	COFA1_MOUSE	Collagen alpha-1(XV) chain	1367	140.385	4.89	4
O35226	Psmd4	PSMD4_MOUSE	26S proteasome non-ATPase regulatory subunit 4	376	40.678	4.79	3
O35286	Dhx15	DHX15_MOUSE	Pre-mRNA-splicing factor ATP-dependent RNA helicase DHX15	795	90.949	7.46	7
O35295	Purb	PURB_MOUSE	Transcriptional activator protein Pur-beta	324	33.881	5.43	2
O35345	Kpna6	IMA7_MOUSE	Importin subunit alpha-7	536	59.926	4.94	1
O35350	Capn1	CAN1_MOUSE	Calpain-1 catalytic subunit	713	82.054	5.87	4
O35367	Kera	KERA_MOUSE	Keratocan	351	40.378	6.24	3
O35379	Abcc1	MRP1_MOUSE	Multidrug resistance-associated protein 1	1528	171.075	7.36	2
O35382	Exoc4	EXOC4_MOUSE	Exocyst complex component 4	975	110.475	6.49	1
O35387	Hax1	HAX1_MOUSE	HCLS1-associated protein X-1	280	31.635	4.91	1
O35435	Dhodh	PYRD_MOUSE	Dihydroorotate dehydrogenase (quinone), mitochondrial	395	42.674	9.55	4
O35459	Ech1	ECH1_MOUSE	Delta(3,5)-Delta(2,4)-dienoyl-CoA isomerase, mitochondrial	327	36.095	7.71	8
O35566	Cd151	CD151_MOUSE	CD151 antigen	253	28.227	7.47	2
O35593	Psmd14	PSDE_MOUSE	26S proteasome non-ATPase regulatory subunit 14	310	34.555	6.52	1
O35598	Adam10	ADA10_MOUSE	Disintegrin and metalloproteinase domain-containing protein 10	749	83.914	7.94	3
O35604	Npc1	NPC1_MOUSE	Niemann-Pick C1 protein	1277	142.791	5.71	2
O35643	Ap1b1	AP1B1_MOUSE	AP-1 complex subunit beta-1	943	103.869	5.17	1
O35680	Mrps12	RT12_MOUSE	28S ribosomal protein S12, mitochondrial	139	15.427	10.71	1
O35737	Hnrnph1	HNRH1_MOUSE	Heterogeneous nuclear ribonucleoprotein H	449	49.168	6.3	2
O35855	Bcat2	BCAT2_MOUSE	Branched-chain-amino-acid aminotransferase, mitochondrial	393	44.099	8.29	4
O35857	Timm44	TIM44_MOUSE	Mitochondrial import inner membrane translocase subunit TIM44	452	51.059	8.13	3
O35963	Rab33b	RB33B_MOUSE	Ras-related protein Rab-33B	229	25.75	7.69	1
Q9CWG8	Ndufaf7	NDUF7_MOUSE	Protein arginine methyltransferase NDUFAF7, mitochondrial	436	48.354	6.95	2
O54734	Ddost	OST48_MOUSE	Dolichyl-diphosphooligosaccharide--protein glycosyltransferase 48 kDa subunit	441	48.997	5.83	11
O54774	Ap3d1	AP3D1_MOUSE	AP-3 complex subunit delta-1	1199	134.996	7.37	3
O54942	Cldn5	CLD5_MOUSE	Claudin-5	218	23.039	7.91	1
O54950	Prkag1	AAKG1_MOUSE	5'-AMP-activated protein kinase subunit gamma-1	330	37.497	7.14	8
O54962	Banf1	BAF_MOUSE	Barrier-to-autointegration factor	89	10.096	6.09	1
O54984	Asna1	ASNA_MOUSE	ATPase Asna1	348	38.797	4.91	3
O55026	Entpd2	ENTP2_MOUSE	Ectonucleoside triphosphate diphosphohydrolase 2	495	54.285	8.37	4
O55029	Copb2	COPB2_MOUSE	Coatomer subunit beta'	905	102.384	5.3	4
O55103	Prx	PRAX_MOUSE	Periaxin	1391	147.595	8.1	8
Q9DB60	Fam213b	PXL2B_MOUSE	Prostamide/prostaglandin F synthase	201	21.656	6.74	4
O55131	Septin7	SEPT7_MOUSE	Septin-7	436	50.518	8.57	4
P62342	Selenot	SELT_MOUSE	Thioredoxin reductase-like selenoprotein T	195	22.278	8.6	1
O55143	Atp2a2	AT2A2_MOUSE	Sarcoplasmic/endoplasmic reticulum calcium ATPase 2	1044	114.784	5.34	19
O55222	Ilk	ILK_MOUSE	Integrin-linked protein kinase	452	51.34	8.07	2
O55234	Psmb5	PSB5_MOUSE	Proteasome subunit beta type-5	264	28.514	7.02	2
O55242	Sigmar1	SGMR1_MOUSE	Sigma non-opioid intracellular receptor 1	223	25.234	5.91	1
O70133	Dhx9	DHX9_MOUSE	ATP-dependent RNA helicase A	1380	149.381	6.83	6
O70194	Eif3d	EIF3D_MOUSE	Eukaryotic translation initiation factor 3 subunit D	548	63.948	6.05	5
O70209	Pdlim3	PDLI3_MOUSE	PDZ and LIM domain protein 3	316	34.278	7.91	4
O70228	Atp9a	ATP9A_MOUSE	Probable phospholipid-transporting ATPase IIA	1047	118.532	7.69	11
O70250	Pgam2	PGAM2_MOUSE	Phosphoglycerate mutase 2	253	28.809	8.5	6
Q9CQY6	Uqcc2	UQCC2_MOUSE	Ubiquinol-cytochrome-c reductase complex assembly factor 2	136	16.31	9.19	5
O70325	Gpx4	GPX4_MOUSE	Phospholipid hydroperoxide glutathione peroxidase, mitochondrial	197	22.215	8.46	5
O70378	Emc8	EMC8_MOUSE	ER membrane protein complex subunit 8	207	23.333	6.15	2
O70404	Vamp8	VAMP8_MOUSE	Vesicle-associated membrane protein 8	101	11.444	8.19	1
O70423	Aoc3	AOC3_MOUSE	Membrane primary amine oxidase	765	84.48	6.42	5
O70435	Psma3	PSA3_MOUSE	Proteasome subunit alpha type-3	255	28.387	5.44	3
O70481	Ubr1	UBR1_MOUSE	E3 ubiquitin-protein ligase UBR1	1757	200.11	6.05	4
O70492	Snx3	SNX3_MOUSE	Sorting nexin-3	162	18.746	8.66	1
O70503	Hsd17b12	DHB12_MOUSE	Very-long-chain 3-oxoacyl-CoA reductase	312	34.719	9.52	1
O70548	Tcap	TELT_MOUSE	Telethonin	167	19.066	5.95	3
O70578	Cacng1	CCG1_MOUSE	Voltage-dependent calcium channel gamma-1 subunit	223	25.103	6.67	1
O70622	Rtn2	RTN2_MOUSE	Reticulon-2	471	51.315	4.88	4
O88207	Col5a1	CO5A1_MOUSE	Collagen alpha-1(V) chain	1838	183.564	4.98	10
O88322	Nid2	NID2_MOUSE	Nidogen-2	1403	153.816	5.38	3
O88342	Wdr1	WDR1_MOUSE	WD repeat-containing protein 1	606	66.365	6.6	7
O88346	Tnnt1	TNNT1_MOUSE	Troponin T, slow skeletal muscle	262	31.325	5.9	2
O88425	Nme6	NDK6_MOUSE	Nucleoside diphosphate kinase 6	189	21.764	8.32	1
O88441	Mtx2	MTX2_MOUSE	Metaxin-2	263	29.739	5.63	3
O88448	Klc2	KLC2_MOUSE	Kinesin light chain 2	599	66.621	7.21	1
O88487	Dync1i2	DC1I2_MOUSE	Cytoplasmic dynein 1 intermediate chain 2	612	68.352	5.29	2
O88492	Plin4	PLIN4_MOUSE	Perilipin-4	1403	139.328	8.59	1
O88507	Cntfr	CNTFR_MOUSE	Ciliary neurotrophic factor receptor subunit alpha	372	40.776	6.83	1
O88531	Ppt1	PPT1_MOUSE	Palmitoyl-protein thioesterase 1	306	34.467	8	1
O88545	Cops6	CSN6_MOUSE	COP9 signalosome complex subunit 6	324	35.857	5.73	2
O88569	Hnrnpa2b1	ROA2_MOUSE	Heterogeneous nuclear ribonucleoproteins A2/B1	353	37.38	8.95	4
O88627	Slc28a2	S28A2_MOUSE	Sodium/nucleoside cotransporter 2	660	72.868	7.24	1
O88685	Psmc3	PRS6A_MOUSE	26S proteasome regulatory subunit 6A	442	49.518	5.19	7
O88696	Clpp	CLPP_MOUSE	ATP-dependent Clp protease proteolytic subunit, mitochondrial	272	29.781	7.47	1
O88712	Ctbp1	CTBP1_MOUSE	C-terminal-binding protein 1	441	47.715	6.77	5
O88738	Birc6	BIRC6_MOUSE	Baculoviral IAP repeat-containing protein 6	4882	531.833	6.07	4
O88844	Idh1	IDHC_MOUSE	Isocitrate dehydrogenase [NADP] cytoplasmic	414	46.644	7.17	5
O88990	Actn3	ACTN3_MOUSE	Alpha-actinin-3	900	102.978	5.45	40
O89023	Tpp1	TPP1_MOUSE	Tripeptidyl-peptidase 1	562	61.304	6.57	3
O89053	Coro1a	COR1A_MOUSE	Coronin-1A	461	50.957	6.48	1
O89104	Sypl2	SYPL2_MOUSE	Synaptophysin-like protein 2	264	29.205	5.6	2
O89112	Lancl1	LANC1_MOUSE	LanC-like protein 1	399	45.312	7.77	1
O89114	Dnajb5	DNJB5_MOUSE	DnaJ homolog subfamily B member 5	348	39.095	9.04	6
Q8CDV0	Ccdc178	CC178_MOUSE	Coiled-coil domain-containing protein 178	866	102.976	7.14	1
Q80ZW2	Them6	THEM6_MOUSE	Protein THEM6	207	23.788	9.11	2
Q8BGY7	Fam210a	F210A_MOUSE	Protein FAM210A	273	31.58	9.82	2
Q9D3P8	Plgrkt	PLRKT_MOUSE	Plasminogen receptor (KT)	147	17.25	9.5	4
Q9CYH2	Fam213a	PXL2A_MOUSE	Redox-regulatory protein FAM213A	218	24.379	9.17	6
Q8BHE8	Maip1	MAIP1_MOUSE	m-AAA protease-interacting protein 1, mitochondrial	291	32.964	9.14	2
P01027	C3	CO3_MOUSE	Complement C3	1663	186.366	6.73	6
P01887	B2m	B2MG_MOUSE	Beta-2-microglobulin	119	13.77	8.44	1
P01901	H2-K1	HA1B_MOUSE	H-2 class I histocompatibility antigen, K-B alpha chain	369	41.276	6.39	1
P01902	H2-K1	HA1D_MOUSE	H-2 class I histocompatibility antigen, K-D alpha chain	368	41.464	6.62	1
P01921	H2-Ab1	HB2D_MOUSE	H-2 class II histocompatibility antigen, A-D beta chain	265	29.935	7.83	1
Q60936	Coq8a	COQ8A_MOUSE	Atypical kinase COQ8A, mitochondrial	645	71.697	6.54	13
P02089	Hbb-b2	HBB2_MOUSE	Hemoglobin subunit beta-2	147	15.868	8.05	3
P02463	Col4a1	CO4A1_MOUSE	Collagen alpha-1(IV) chain	1669	160.579	8.24	6
P02468	Lamc1	LAMC1_MOUSE	Laminin subunit gamma-1	1607	177.185	5.21	30
P02469	Lamb1	LAMB1_MOUSE	Laminin subunit beta-1	1786	196.961	4.94	14
P02535	Krt10	K1C10_MOUSE	Keratin, type I cytoskeletal 10	570	57.735	5.11	9
Q8C0N2	Gpat3	GPAT3_MOUSE	Glycerol-3-phosphate acyltransferase 3	438	48.969	8.94	4
Q6PDI5	Ecm29	ECM29_MOUSE	Proteasome-associated protein ECM29 homolog	1840	203.573	7.06	11
P45376	Akr1b1	ALDR_MOUSE	Aldose reductase	316	35.709	7.18	2
Q9JHZ2	Ankh	ANKH_MOUSE	Progressive ankylosis protein	492	54.262	7.88	1
P03991	H2-K1	HA1W_MOUSE	H-2 class I histocompatibility antigen, K-W28 alpha chain	368	41.078	7.11	1
P04104	Krt1	K2C1_MOUSE	Keratin, type II cytoskeletal 1	637	65.565	8.15	6
P04117	Fabp4	FABP4_MOUSE	Fatty acid-binding protein, adipocyte	132	14.641	8.4	1
P04224	H2-Ea-ps	HA22_MOUSE	H-2 class II histocompatibility antigen, E-K alpha chain	255	29.102	5.21	1
P04370	Mbp	MBP_MOUSE	Myelin basic protein	250	27.151	9.58	2
P04919	Slc4a1	B3AT_MOUSE	Band 3 anion transport protein	929	103.07	5.45	4
P05064	Aldoa	ALDOA_MOUSE	Fructose-bisphosphate aldolase A	364	39.331	8.09	19
P05132	Prkaca	KAPCA_MOUSE	cAMP-dependent protein kinase catalytic subunit alpha	351	40.545	8.79	1
P05201	Got1	AATC_MOUSE	Aspartate aminotransferase, cytoplasmic	413	46.219	7.14	4
P05202	Got2	AATM_MOUSE	Aspartate aminotransferase, mitochondrial	430	47.381	9	13
P05480	Src	SRC_MOUSE	Neuronal proto-oncogene tyrosine-protein kinase Src	541	60.606	7.84	1
P05977	Myl1	MYL1_MOUSE	Myosin light chain 1/3, skeletal muscle isoform	188	20.581	5.03	7
P06151	Ldha	LDHA_MOUSE	L-lactate dehydrogenase A chain	332	36.475	7.74	10
P06343	H2-Ab1	HB2K_MOUSE	H-2 class II histocompatibility antigen, A-K beta chain	263	29.948	8.76	2
Q925I1	Atad3	ATAD3_MOUSE	ATPase family AAA domain-containing protein 3	591	66.701	9.29	8
P06802	Enpp1	ENPP1_MOUSE	Ectonucleotide pyrophosphatase/phosphodiesterase family member 1	906	103.109	6.6	2
P07091	S100a4	S10A4_MOUSE	Protein S100-A4	101	11.714	5.31	2
P07214	Sparc	SPRC_MOUSE	SPARC	302	34.428	4.86	5
P07310	Ckm	KCRM_MOUSE	Creatine kinase M-type	381	43.018	7.06	27
P07356	Anxa2	ANXA2_MOUSE	Annexin A2	339	38.652	7.69	12
P07724	Alb	ALBU_MOUSE	Serum albumin	608	68.648	6.07	8
P07901	Hsp90aa1	HS90A_MOUSE	Heat shock protein HSP 90-alpha	733	84.735	5.01	3
P07934	Phkg1	PHKG1_MOUSE	Phosphorylase b kinase gamma catalytic chain, skeletal muscle/heart isoform	388	44.931	6.55	15
P08003	Pdia4	PDIA4_MOUSE	Protein disulfide-isomerase A4	638	71.938	5.31	1
P08030	Aprt	APT_MOUSE	Adenine phosphoribosyltransferase	180	19.712	6.79	5
P08042	Zfp1	ZFP1_MOUSE	Zinc finger protein 1	402	46.481	8.87	1
P08074	Cbr2	CBR2_MOUSE	Carbonyl reductase [NADPH] 2	244	25.942	9.01	1
P08113	Hsp90b1	ENPL_MOUSE	Endoplasmin	802	92.418	4.82	20
P08121	Col3a1	CO3A1_MOUSE	Collagen alpha-1(III) chain	1464	138.858	6.52	10
P08122	Col4a2	CO4A2_MOUSE	Collagen alpha-2(IV) chain	1707	167.22	8.48	9
P08207	S100a10	S10AA_MOUSE	Protein S100-A10	97	11.179	6.77	1
P08249	Mdh2	MDHM_MOUSE	Malate dehydrogenase, mitochondrial	338	35.589	8.68	15
P08680	Alas2	HEM0_MOUSE	5-aminolevulinate synthase, erythroid-specific, mitochondrial	587	64.712	7.83	1
P08730	Krt13	K1C13_MOUSE	Keratin, type I cytoskeletal 13	437	47.724	4.86	2
P08752	Gnai2	GNAI2_MOUSE	Guanine nucleotide-binding protein G(i) subunit alpha-2	355	40.463	5.45	5
P08775	Polr2a	RPB1_MOUSE	DNA-directed RNA polymerase II subunit RPB1	1970	217.039	7.37	3
P09055	Itgb1	ITB1_MOUSE	Integrin beta-1	798	88.173	5.94	14
P09103	P4hb	PDIA1_MOUSE	Protein disulfide-isomerase	509	57.023	4.88	9
P09242	Alpl	PPBT_MOUSE	Alkaline phosphatase, tissue-nonspecific isozyme	524	57.478	7.01	3
P09411	Pgk1	PGK1_MOUSE	Phosphoglycerate kinase 1	417	44.522	7.9	28
P09542	Myl3	MYL3_MOUSE	Myosin light chain 3	204	22.407	5.1	4
P09671	Sod2	SODM_MOUSE	Superoxide dismutase [Mn], mitochondrial	222	24.588	8.62	6
P09925	Surf1	SURF1_MOUSE	Surfeit locus protein 1	306	34.776	9.72	1
P0C0S6	H2afz	H2AZ_MOUSE	Histone H2A.Z	128	13.545	10.58	2
P0C605	Prkg1	KGP1_MOUSE	cGMP-dependent protein kinase 1	671	76.302	6.04	1
Q06185	Atp5i	ATP5I_MOUSE	ATP synthase subunit e, mitochondrial	71	8.23	9.35	3
P0DP28	Calm3	CALM3_MOUSE	Calmodulin-3	149	16.827	4.22	1
P10107	Anxa1	ANXA1_MOUSE	Annexin A1	346	38.71	7.37	7
P10126	Eef1a1	EF1A1_MOUSE	Elongation factor 1-alpha 1	462	50.082	9.01	4
P10493	Nid1	NID1_MOUSE	Nidogen-1	1245	136.45	5.44	8
P00848	Mtatp6	ATP6_MOUSE	ATP synthase subunit a	226	25.079	10.43	1
P10833	Rras	RRAS_MOUSE	Ras-related protein R-Ras	218	23.749	6.79	2
P10852	Slc3a2	4F2_MOUSE	4F2 cell-surface antigen heavy chain	526	58.3	5.91	2
P10854	Hist1h2bm	H2B1M_MOUSE	Histone H2B type 1-M	126	13.928	10.32	3
P10922	H1f0	H10_MOUSE	Histone H1.0	194	20.848	10.9	2
P11087	Col1a1	CO1A1_MOUSE	Collagen alpha-1(I) chain	1453	137.948	5.85	32
P11152	Lpl	LIPL_MOUSE	Lipoprotein lipase	474	53.076	7.87	1
P11247	Mpo	PERM_MOUSE	Myeloperoxidase	718	81.13	9.55	5
P11276	Fn1	FINC_MOUSE	Fibronectin	2477	272.368	5.59	27
P11499	Hsp90ab1	HS90B_MOUSE	Heat shock protein HSP 90-beta	724	83.229	5.03	15
P11531	Dmd	DMD_MOUSE	Dystrophin	3678	425.566	5.94	18
P11609	Cd1d1	CD1D1_MOUSE	Antigen-presenting glycoprotein CD1d1	336	38.529	7.14	1
P11688	Itga5	ITA5_MOUSE	Integrin alpha-5	1053	114.971	5.95	3
P11798	Camk2a	KCC2A_MOUSE	Calcium/calmodulin-dependent protein kinase type II subunit alpha	478	54.081	7.08	4
P11983	Tcp1	TCPA_MOUSE	T-complex protein 1 subunit alpha	556	60.411	6.16	12
P12787	Cox5a	COX5A_MOUSE	Cytochrome c oxidase subunit 5A, mitochondrial	146	16.091	6.54	5
P12970	Rpl7a	RL7A_MOUSE	60S ribosomal protein L7a	266	29.958	10.56	7
P13412	Tnni2	TNNI2_MOUSE	Troponin I, fast skeletal muscle	182	21.344	8.5	4
P13439	Umps	UMPS_MOUSE	Uridine 5'-monophosphate synthase	481	52.259	6.61	2
P13541	Myh3	MYH3_MOUSE	Myosin-3	1940	223.652	5.81	14
P13542	Myh8	MYH8_MOUSE	Myosin-8	1937	222.569	5.83	12
P13707	Gpd1	GPDA_MOUSE	Glycerol-3-phosphate dehydrogenase [NAD(+)], cytoplasmic	349	37.548	7.17	5
P14069	S100a6	S10A6_MOUSE	Protein S100-A6	89	10.044	5.48	1
P14094	Atp1b1	AT1B1_MOUSE	Sodium/potassium-transporting ATPase subunit beta-1	304	35.172	8.65	8
P14115	Rpl27a	RL27A_MOUSE	60S ribosomal protein L27a	148	16.595	11.12	3
Q62036	Cep131	CP131_MOUSE	Centrosomal protein of 131 kDa	1060	120.24	8.72	1
P14148	Rpl7	RL7_MOUSE	60S ribosomal protein L7	270	31.4	10.89	6
P14152	Mdh1	MDHC_MOUSE	Malate dehydrogenase, cytoplasmic	334	36.488	6.58	9
P14206	Rpsa	RSSA_MOUSE	40S ribosomal protein SA	295	32.817	4.87	6
P14211	Calr	CALR_MOUSE	Calreticulin	416	47.965	4.49	6
P14231	Atp1b2	AT1B2_MOUSE	Sodium/potassium-transporting ATPase subunit beta-2	290	33.322	8.31	7
P14602	Hspb1	HSPB1_MOUSE	Heat shock protein beta-1	209	23	6.55	7
P14685	Psmd3	PSMD3_MOUSE	26S proteasome non-ATPase regulatory subunit 3	530	60.68	8.44	15
P14733	Lmnb1	LMNB1_MOUSE	Lamin-B1	588	66.745	5.16	2
P14824	Anxa6	ANXA6_MOUSE	Annexin A6	673	75.837	5.5	17
P14869	Rplp0	RLA0_MOUSE	60S acidic ribosomal protein P0	317	34.195	6.25	8
P15089	Cpa3	CBPA3_MOUSE	Mast cell carboxypeptidase A	417	48.759	9	6
P15208	Insr	INSR_MOUSE	Insulin receptor	1372	155.51	5.95	4
Q9ESL4	Map3k20	M3K20_MOUSE	Mitogen-activated protein kinase kinase kinase 20	802	91.662	7.74	8
P15626	Gstm2	GSTM2_MOUSE	Glutathione S-transferase Mu 2	218	25.7	7.39	1
P15864	Hist1h1c	H12_MOUSE	Histone H1.2	212	21.254	11	5
A2AKG8	Focad	FOCAD_MOUSE	Focadhesin	1798	198.822	6.74	3
P16045	Lgals1	LEG1_MOUSE	Galectin-1	135	14.856	5.49	4
P16125	Ldhb	LDHB_MOUSE	L-lactate dehydrogenase B chain	334	36.549	6.05	9
P16330	Cnp	CN37_MOUSE	2',3'-cyclic-nucleotide 3'-phosphodiesterase	420	47.094	8.97	4
P16332	Mut	MUTA_MOUSE	Methylmalonyl-CoA mutase, mitochondrial	748	82.792	6.89	3
P16406	Enpep	AMPE_MOUSE	Glutamyl aminopeptidase	945	107.888	5.44	9
Q9WVT6	Ca14	CAH14_MOUSE	Carbonic anhydrase 14	337	37.482	6.35	2
P16675	Ctsa	PPGB_MOUSE	Lysosomal protective protein	474	53.809	5.86	1
P16858	Gapdh	G3P_MOUSE	Glyceraldehyde-3-phosphate dehydrogenase	333	35.787	8.25	16
P17182	Eno1	ENOA_MOUSE	Alpha-enolase	434	47.111	6.8	9
P17183	Eno2	ENOG_MOUSE	Gamma-enolase	434	47.267	5.11	1
P17426	Ap2a1	AP2A1_MOUSE	AP-2 complex subunit alpha-1	977	107.596	7.03	4
P17427	Ap2a2	AP2A2_MOUSE	AP-2 complex subunit alpha-2	938	103.951	6.93	4
P17439	Gba	GLCM_MOUSE	Glucosylceramidase	515	57.585	7.75	2
P17665	Cox7c	COX7C_MOUSE	Cytochrome c oxidase subunit 7C, mitochondrial	63	7.328	11	2
P17710	Hk1	HXK1_MOUSE	Hexokinase-1	974	108.234	6.8	4
P17742	Ppia	PPIA_MOUSE	Peptidyl-prolyl cis-trans isomerase A	164	17.96	7.9	4
P17751	Tpi1	TPIS_MOUSE	Triosephosphate isomerase	299	32.171	5.74	9
P17897	Lyz1	LYZ1_MOUSE	Lysozyme C-1	148	16.783	9.41	2
P17918	Pcna	PCNA_MOUSE	Proliferating cell nuclear antigen	261	28.766	4.77	1
P18242	Ctsd	CATD_MOUSE	Cathepsin D	410	44.925	7.15	2
P18468	H2-Eb1	HB2I_MOUSE	H-2 class II histocompatibility antigen, I-A beta chain	264	30.212	6.68	1
P18572	Bsg	BASI_MOUSE	Basigin	389	42.418	5.85	2
P18654	Rps6ka3	KS6A3_MOUSE	Ribosomal protein S6 kinase alpha-3	740	83.641	6.89	15
P18760	Cfl1	COF1_MOUSE	Cofilin-1	166	18.548	8.09	2
P18826	Phka1	KPB1_MOUSE	Phosphorylase b kinase regulatory subunit alpha, skeletal muscle isoform	1241	138.736	5.86	24
P19001	Krt19	K1C19_MOUSE	Keratin, type I cytoskeletal 19	403	44.515	5.39	2
P19096	Fasn	FAS_MOUSE	Fatty acid synthase	2504	272.257	6.58	9
P19123	Tnnc1	TNNC1_MOUSE	Troponin C, slow skeletal and cardiac muscles	161	18.408	4.18	1
P19253	Rpl13a	RL13A_MOUSE	60S ribosomal protein L13a	203	23.449	11.02	6
P19258	Mpv17	MPV17_MOUSE	Protein Mpv17	176	19.673	9.44	2
P19324	Serpinh1	SERPH_MOUSE	Serpin H1	417	46.504	8.82	15
P19536	Cox5b	COX5B_MOUSE	Cytochrome c oxidase subunit 5B, mitochondrial	128	13.804	8.38	2
P19783	Cox4i1	COX41_MOUSE	Cytochrome c oxidase subunit 4 isoform 1, mitochondrial	169	19.518	9.23	4
P20029	Hspa5	BIP_MOUSE	78 kDa glucose-regulated protein	655	72.377	5.16	11
P20033	Pdgfa	PDGFA_MOUSE	Platelet-derived growth factor subunit A	211	24.087	9.35	1
P20060	Hexb	HEXB_MOUSE	Beta-hexosaminidase subunit beta	536	61.077	8.12	1
P20108	Prdx3	PRDX3_MOUSE	Thioredoxin-dependent peroxide reductase, mitochondrial	257	28.109	7.58	4
P20152	Vim	VIME_MOUSE	Vimentin	466	53.655	5.12	18
P20444	Prkca	KPCA_MOUSE	Protein kinase C alpha type	672	76.802	7.14	3
P20801	Tnnc2	TNNC2_MOUSE	Troponin C, skeletal muscle	160	18.098	4.2	7
P21107	Tpm3	TPM3_MOUSE	Tropomyosin alpha-3 chain	285	32.974	4.72	1
P21279	Gnaq	GNAQ_MOUSE	Guanine nucleotide-binding protein G(q) subunit alpha	359	42.131	5.68	4
P21300	Akr1b7	ALD1_MOUSE	Aldose reductase-related protein 1	316	35.966	7.25	1
P21550	Eno3	ENOB_MOUSE	Beta-enolase	434	46.995	7.18	23
P21812	Mcpt4	MCPT4_MOUSE	Mast cell protease 4	246	27.186	9.48	2
P21836	Ache	ACES_MOUSE	Acetylcholinesterase	614	68.125	6.33	1
P21956	Mfge8	MFGM_MOUSE	Lactadherin	463	51.208	6.52	5
P21981	Tgm2	TGM2_MOUSE	Protein-glutamine gamma-glutamyltransferase 2	686	77.012	5.1	9
P22892	Ap1g1	AP1G1_MOUSE	AP-1 complex subunit gamma-1	822	91.292	6.8	5
P23116	Eif3a	EIF3A_MOUSE	Eukaryotic translation initiation factor 3 subunit A	1344	161.838	6.77	7
P23492	Pnp	PNPH_MOUSE	Purine nucleoside phosphorylase	289	32.256	6.16	2
P23506	Pcmt1	PIMT_MOUSE	Protein-L-isoaspartate(D-aspartate) O-methyltransferase	227	24.619	7.65	2
P23591	Tsta3	FCL_MOUSE	GDP-L-fucose synthase	321	35.855	6.74	1
P23780	Glb1	BGAL_MOUSE	Beta-galactosidase	647	73.074	7.47	1
P23927	Cryab	CRYAB_MOUSE	Alpha-crystallin B chain	175	20.056	7.33	7
P24270	Cat	CATA_MOUSE	Catalase	527	59.758	7.88	6
P24369	Ppib	PPIB_MOUSE	Peptidyl-prolyl cis-trans isomerase B	216	23.699	9.55	3
P24526	Pmp2	MYP2_MOUSE	Myelin P2 protein	132	14.926	9.57	1
P24527	Lta4h	LKHA4_MOUSE	Leukotriene A-4 hydrolase	611	69.007	6.42	6
P24547	Impdh2	IMDH2_MOUSE	Inosine-5'-monophosphate dehydrogenase 2	514	55.78	7.28	2
P24549	Aldh1a1	AL1A1_MOUSE	Retinal dehydrogenase 1	501	54.433	7.8	1
P24668	M6pr	MPRD_MOUSE	Cation-dependent mannose-6-phosphate receptor	278	31.152	5.39	5
P25444	Rps2	RS2_MOUSE	40S ribosomal protein S2	293	31.212	10.24	10
P26011	Itgb7	ITB7_MOUSE	Integrin beta-7	806	87.355	5.55	1
P26039	Tln1	TLN1_MOUSE	Talin-1	2541	269.653	6.18	15
P26041	Msn	MOES_MOUSE	Moesin	577	67.725	6.6	7
P26043	Rdx	RADI_MOUSE	Radixin	583	68.5	6.2	4
P26231	Ctnna1	CTNA1_MOUSE	Catenin alpha-1	906	100.044	6.23	3
P26443	Glud1	DHE3_MOUSE	Glutamate dehydrogenase 1, mitochondrial	558	61.298	8	13
P26450	Pik3r1	P85A_MOUSE	Phosphatidylinositol 3-kinase regulatory subunit alpha	724	83.465	6.28	1
P26516	Psmd7	PSMD7_MOUSE	26S proteasome non-ATPase regulatory subunit 7	321	36.517	6.77	2
P26638	Sars	SYSC_MOUSE	Serine--tRNA ligase, cytoplasmic	512	58.352	6.3	1
P27573	Mpz	MYP0_MOUSE	Myelin protein P0	248	27.604	9.47	4
P27659	Rpl3	RL3_MOUSE	60S ribosomal protein L3	403	46.081	10.21	7
P27773	Pdia3	PDIA3_MOUSE	Protein disulfide-isomerase A3	505	56.643	6.21	4
P28028	Braf	BRAF_MOUSE	Serine/threonine-protein kinase B-raf	804	88.724	7.65	3
P28271	Aco1	ACOC_MOUSE	Cytoplasmic aconitate hydratase	889	98.063	7.5	7
P28293	Ctsg	CATG_MOUSE	Cathepsin G	261	29.077	10.56	1
P28481	Col2a1	CO2A1_MOUSE	Collagen alpha-1(II) chain	1487	141.886	6.92	12
P28650	Adssl1	PURA1_MOUSE	Adenylosuccinate synthetase isozyme 1	457	50.223	8.43	17
P28652	Camk2b	KCC2B_MOUSE	Calcium/calmodulin-dependent protein kinase type II subunit beta	542	60.423	7.28	5
P28653	Bgn	PGS1_MOUSE	Biglycan	369	41.613	7.27	12
P28654	Dcn	PGS2_MOUSE	Decorin	354	39.784	8.68	6
P28660	Nckap1	NCKP1_MOUSE	Nck-associated protein 1	1128	128.7	6.62	7
P28661	Septin4	SEPT4_MOUSE	Septin-4	478	54.901	5.87	2
P28665	Mug1	MUG1_MOUSE	Murinoglobulin-1	1476	165.193	6.42	2
P28740	Kif2a	KIF2A_MOUSE	Kinesin-like protein KIF2A	705	79.707	6.73	1
P28828	Ptprm	PTPRM_MOUSE	Receptor-type tyrosine-protein phosphatase mu	1452	163.549	6.68	1
P28843	Dpp4	DPP4_MOUSE	Dipeptidyl peptidase 4	760	87.381	6.42	4
P29341	Pabpc1	PABP1_MOUSE	Polyadenylate-binding protein 1	636	70.626	9.5	3
P29391	Ftl1	FRIL1_MOUSE	Ferritin light chain 1	183	20.789	6	1
P29416	Hexa	HEXA_MOUSE	Beta-hexosaminidase subunit alpha	528	60.574	6.54	2
P29758	Oat	OAT_MOUSE	Ornithine aminotransferase, mitochondrial	439	48.324	6.62	3
P30275	Ckmt1	KCRU_MOUSE	Creatine kinase U-type, mitochondrial	418	46.974	8.16	1
P30355	Alox5ap	AL5AP_MOUSE	Arachidonate 5-lipoxygenase-activating protein	161	18.124	8.47	2
P30999	Ctnnd1	CTND1_MOUSE	Catenin delta-1	938	104.86	6.87	2
P31001	Des	DESM_MOUSE	Desmin	469	53.465	5.27	21
P31230	Aimp1	AIMP1_MOUSE	Aminoacyl tRNA synthase complex-interacting multifunctional protein 1	310	33.976	8.35	2
P31324	Prkar2b	KAP3_MOUSE	cAMP-dependent protein kinase type II-beta regulatory subunit	416	46.138	4.98	1
P31725	S100a9	S10A9_MOUSE	Protein S100-A9	113	13.04	7.17	1
P31750	Akt1	AKT1_MOUSE	RAC-alpha serine/threonine-protein kinase	480	55.672	5.9	3
P31996	Cd68	CD68_MOUSE	Macrosialin	326	34.796	8.85	1
P32848	Pvalb	PRVA_MOUSE	Parvalbumin alpha	110	11.923	5.19	1
P32921	Wars	SYWC_MOUSE	Tryptophan--tRNA ligase, cytoplasmic	481	54.323	6.89	3
P34884	Mif	MIF_MOUSE	Macrophage migration inhibitory factor	115	12.496	7.34	1
P34928	Apoc1	APOC1_MOUSE	Apolipoprotein C-I	88	9.69	9.09	1
P35123	Usp4	UBP4_MOUSE	Ubiquitin carboxyl-terminal hydrolase 4	962	108.274	5.64	2
P35279	Rab6a	RAB6A_MOUSE	Ras-related protein Rab-6A	208	23.575	5.54	4
P35282	Rab21	RAB21_MOUSE	Ras-related protein Rab-21	222	24.091	7.94	3
P35283	Rab12	RAB12_MOUSE	Ras-related protein Rab-12	243	27.311	8.41	7
P35290	Rab24	RAB24_MOUSE	Ras-related protein Rab-24	203	23.129	6.23	2
P35293	Rab18	RAB18_MOUSE	Ras-related protein Rab-18	206	23.021	5.36	11
P35486	Pdha1	ODPA_MOUSE	Pyruvate dehydrogenase E1 component subunit alpha, somatic form, mitochondrial	390	43.204	8.19	16
P35492	Hal	HUTH_MOUSE	Histidine ammonia-lyase	657	72.212	6.34	1
P00920	Ca2	CAH2_MOUSE	Carbonic anhydrase 2	260	29.015	7.01	1
P35564	Canx	CALX_MOUSE	Calnexin	591	67.236	4.64	8
P35569	Irs1	IRS1_MOUSE	Insulin receptor substrate 1	1233	130.642	8.73	1
P35585	Ap1m1	AP1M1_MOUSE	AP-1 complex subunit mu-1	423	48.512	7.3	4
P35700	Prdx1	PRDX1_MOUSE	Peroxiredoxin-1	199	22.162	8.12	4
P35762	Cd81	CD81_MOUSE	CD81 antigen	236	25.797	5.83	2
P35803	Gpm6b	GPM6B_MOUSE	Neuronal membrane glycoprotein M6-b	328	36.186	6.14	2
P35979	Rpl12	RL12_MOUSE	60S ribosomal protein L12	165	17.794	9.42	3
P35980	Rpl18	RL18_MOUSE	60S ribosomal protein L18	188	21.631	11.78	7
P36552	Cpox	HEM6_MOUSE	Oxygen-dependent coproporphyrinogen-III oxidase, mitochondrial	443	49.683	8.53	2
P37040	Por	NCPR_MOUSE	NADPH--cytochrome P450 reductase	678	76.995	5.53	5
P37172	Acvr1	ACVR1_MOUSE	Activin receptor type-1	509	57.189	7.33	1
P37804	Tagln	TAGL_MOUSE	Transgelin	201	22.561	8.81	1
P37889	Fbln2	FBLN2_MOUSE	Fibulin-2	1221	131.746	4.68	2
P38060	Hmgcl	HMGCL_MOUSE	Hydroxymethylglutaryl-CoA lyase, mitochondrial	325	34.217	8.41	2
P38647	Hspa9	GRP75_MOUSE	Stress-70 protein, mitochondrial	679	73.416	6.07	12
P39054	Dnm2	DYN2_MOUSE	Dynamin-2	870	98.084	7.43	6
P39447	Tjp1	ZO1_MOUSE	Tight junction protein ZO-1	1745	194.622	6.64	2
P40124	Cap1	CAP1_MOUSE	Adenylyl cyclase-associated protein 1	474	51.532	7.52	4
P40142	Tkt	TKT_MOUSE	Transketolase	623	67.588	7.5	6
P40240	Cd9	CD9_MOUSE	CD9 antigen	226	25.241	7.23	2
P41105	Rpl28	RL28_MOUSE	60S ribosomal protein L28	137	15.724	12.02	6
P41216	Acsl1	ACSL1_MOUSE	Long-chain-fatty-acid--CoA ligase 1	699	77.901	7.15	16
P42125	Eci1	ECI1_MOUSE	Enoyl-CoA delta isomerase 1, mitochondrial	289	32.23	8.98	2
P42208	Septin2	SEPT2_MOUSE	Septin-2	361	41.499	6.55	4
P42225	Stat1	STAT1_MOUSE	Signal transducer and activator of transcription 1	749	87.142	5.58	5
P42227	Stat3	STAT3_MOUSE	Signal transducer and activator of transcription 3	770	87.997	6.3	2
P42230	Stat5a	STA5A_MOUSE	Signal transducer and activator of transcription 5A	793	90.774	6.39	2
P42669	Pura	PURA_MOUSE	Transcriptional activator protein Pur-alpha	321	34.862	6.44	1
P42859	Htt	HD_MOUSE	Huntingtin	3119	344.471	6.29	2
P42867	Dpagt1	GPT_MOUSE	UDP-N-acetylglucosamine--dolichyl-phosphate N-acetylglucosaminephosphotransferase	410	46.382	7.87	1
P42932	Cct8	TCPQ_MOUSE	T-complex protein 1 subunit theta	548	59.518	5.62	10
P43023	Cox6a2	CX6A2_MOUSE	Cytochrome c oxidase subunit 6A2, mitochondrial	97	10.742	9.07	1
P43276	Hist1h1b	H15_MOUSE	Histone H1.5	223	22.562	10.92	3
P43406	Itgav	ITAV_MOUSE	Integrin alpha-V	1044	115.287	5.63	8
P16015	Ca3	CAH3_MOUSE	Carbonic anhydrase 3	260	29.348	7.37	5
P45591	Cfl2	COF2_MOUSE	Cofilin-2	166	18.698	7.88	2
P45952	Acadm	ACADM_MOUSE	Medium-chain specific acyl-CoA dehydrogenase, mitochondrial	421	46.452	8.37	11
P46460	Nsf	NSF_MOUSE	Vesicle-fusing ATPase	744	82.561	6.95	4
P46471	Psmc2	PRS7_MOUSE	26S proteasome regulatory subunit 7	433	48.617	5.95	8
P46638	Rab11b	RB11B_MOUSE	Ras-related protein Rab-11B	218	24.474	5.94	8
P46664	Adss	PURA2_MOUSE	Adenylosuccinate synthetase isozyme 2	456	49.99	6.38	1
P46735	Myo1b	MYO1B_MOUSE	Unconventional myosin-Ib	1107	128.483	9.26	12
P46935	Nedd4	NEDD4_MOUSE	E3 ubiquitin-protein ligase NEDD4	887	102.642	5.26	8
P46978	Stt3a	STT3A_MOUSE	Dolichyl-diphosphooligosaccharide--protein glycosyltransferase subunit STT3A	705	80.545	8.1	9
P47738	Aldh2	ALDH2_MOUSE	Aldehyde dehydrogenase, mitochondrial	519	56.502	7.62	10
P47754	Capza2	CAZA2_MOUSE	F-actin-capping protein subunit alpha-2	286	32.947	5.85	4
P47757	Capzb	CAPZB_MOUSE	F-actin-capping protein subunit beta	277	31.326	5.74	3
P47758	Srprb	SRPRB_MOUSE	Signal recognition particle receptor subunit beta	269	29.561	9.28	3
P47802	Mtx1	MTX1_MOUSE	Metaxin-1	317	35.601	6.18	1
P47809	Map2k4	MP2K4_MOUSE	Dual specificity mitogen-activated protein kinase kinase 4	397	44.085	8.07	2
P47811	Mapk14	MK14_MOUSE	Mitogen-activated protein kinase 14	360	41.261	5.88	6
P47856	Gfpt1	GFPT1_MOUSE	Glutamine--fructose-6-phosphate aminotransferase [isomerizing] 1	697	78.489	6.84	4
P47857	Pfkm	PFKAM_MOUSE	ATP-dependent 6-phosphofructokinase, muscle type	780	85.215	8	30
P47911	Rpl6	RL6_MOUSE	60S ribosomal protein L6	296	33.489	10.7	6
P47915	Rpl29	RL29_MOUSE	60S ribosomal protein L29	160	17.576	11.84	1
P47934	Crat	CACP_MOUSE	Carnitine O-acetyltransferase	626	70.794	8.44	12
P47962	Rpl5	RL5_MOUSE	60S ribosomal protein L5	297	34.379	9.77	4
P47963	Rpl13	RL13_MOUSE	60S ribosomal protein L13	211	24.291	11.55	6
P47964	Rpl36	RL36_MOUSE	60S ribosomal protein L36	105	12.208	11.34	1
P48036	Anxa5	ANXA5_MOUSE	Annexin A5	319	35.73	4.96	5
Q8BTY1	Kyat1	KAT1_MOUSE	Kynurenine--oxoglutarate transaminase 1	424	47.533	6.95	1
P48453	Ppp3cb	PP2BB_MOUSE	Serine/threonine-protein phosphatase 2B catalytic subunit beta isoform	525	59.136	5.91	2
P48678	Lmna	LMNA_MOUSE	Prelamin-A/C	665	74.193	6.98	13
P48725	Pcnt	PCNT_MOUSE	Pericentrin	2898	329.262	5.36	2
P48758	Cbr1	CBR1_MOUSE	Carbonyl reductase [NADPH] 1	277	30.622	8.31	1
P48962	Slc25a4	ADT1_MOUSE	ADP/ATP translocase 1	298	32.883	9.72	9
P48999	Alox5	LOX5_MOUSE	Arachidonate 5-lipoxygenase	674	77.917	6.18	2
P49290	Epx	PERE_MOUSE	Eosinophil peroxidase	716	81.329	10.35	4
P49817	Cav1	CAV1_MOUSE	Caveolin-1	178	20.525	6.02	5
P50136	Bckdha	ODBA_MOUSE	2-oxoisovalerate dehydrogenase subunit alpha, mitochondrial	442	50.339	8.06	3
P50285	Fmo1	FMO1_MOUSE	Dimethylaniline monooxygenase [N-oxide-forming] 1	532	59.876	8.47	1
P50396	Gdi1	GDIA_MOUSE	Rab GDP dissociation inhibitor alpha	447	50.489	5.08	1
P50427	Sts	STS_MOUSE	Steryl-sulfatase	624	66.549	8.5	1
P50431	Shmt1	GLYC_MOUSE	Serine hydroxymethyltransferase, cytosolic	478	52.567	6.95	5
P50446	Krt6a	K2C6A_MOUSE	Keratin, type II cytoskeletal 6A	553	59.299	7.94	4
P50516	Atp6v1a	VATA_MOUSE	V-type proton ATPase catalytic subunit A	617	68.283	5.58	7
P50543	S100a11	S10AB_MOUSE	Protein S100-A11	98	11.075	5.45	2
P50544	Acadvl	ACADV_MOUSE	Very long-chain specific acyl-CoA dehydrogenase, mitochondrial	656	70.831	8.75	20
P50580	Pa2g4	PA2G4_MOUSE	Proliferation-associated protein 2G4	394	43.671	6.86	1
P50608	Fmod	FMOD_MOUSE	Fibromodulin	376	43.027	6.04	6
Q71RI9	Kyat3	KAT3_MOUSE	Kynurenine--oxoglutarate transaminase 3	455	51.093	8.37	1
P51174	Acadl	ACADL_MOUSE	Long-chain specific acyl-CoA dehydrogenase, mitochondrial	430	47.877	8.31	9
P51410	Rpl9	RL9_MOUSE	60S ribosomal protein L9	192	21.868	9.95	5
P51637	Cav3	CAV3_MOUSE	Caveolin-3	151	17.347	5.81	1
P51655	Gpc4	GPC4_MOUSE	Glypican-4	557	62.546	6.33	1
P51660	Hsd17b4	DHB4_MOUSE	Peroxisomal multifunctional enzyme type 2	735	79.432	8.57	3
P51667	Myl2	MLRV_MOUSE	Myosin regulatory light chain 2, ventricular/cardiac muscle isoform	166	18.852	4.93	5
P51863	Atp6v0d1	VA0D1_MOUSE	V-type proton ATPase subunit d 1	351	40.275	5	6
P51881	Slc25a5	ADT2_MOUSE	ADP/ATP translocase 2	298	32.91	9.73	7
P51885	Lum	LUM_MOUSE	Lumican	338	38.241	6.43	5
P52196	Tst	THTR_MOUSE	Thiosulfate sulfurtransferase	297	33.445	7.85	4
P52479	Usp10	UBP10_MOUSE	Ubiquitin carboxyl-terminal hydrolase 10	792	86.968	5.17	1
P52480	Pkm	KPYM_MOUSE	Pyruvate kinase PKM	531	57.808	7.47	20
P52503	Ndufs6	NDUS6_MOUSE	NADH dehydrogenase [ubiquinone] iron-sulfur protein 6, mitochondrial	116	13.012	8.65	4
P52825	Cpt2	CPT2_MOUSE	Carnitine O-palmitoyltransferase 2, mitochondrial	658	73.934	8.37	11
P53026	Rpl10a	RL10A_MOUSE	60S ribosomal protein L10a	217	24.901	9.98	5
P53395	Dbt	ODB2_MOUSE	Lipoamide acyltransferase component of branched-chain alpha-keto acid dehydrogenase complex, mitochondrial	482	53.213	8.6	6
P53702	Hccs	CCHL_MOUSE	Cytochrome c-type heme lyase	272	30.958	7.12	3
P53810	Pitpna	PIPNA_MOUSE	Phosphatidylinositol transfer protein alpha isoform	271	31.873	6.37	3
P53811	Pitpnb	PIPNB_MOUSE	Phosphatidylinositol transfer protein beta isoform	271	31.467	6.95	1
P53994	Rab2a	RAB2A_MOUSE	Ras-related protein Rab-2A	212	23.533	6.54	5
P53995	Anapc1	APC1_MOUSE	Anaphase-promoting complex subunit 1	1944	215.855	6.35	1
P54071	Idh2	IDHP_MOUSE	Isocitrate dehydrogenase [NADP], mitochondrial	452	50.874	8.69	22
P54116	Stom	STOM_MOUSE	Erythrocyte band 7 integral membrane protein	284	31.355	6.93	6
P54320	Eln	ELN_MOUSE	Elastin	860	71.894	10.43	1
P54729	Nub1	NUB1_MOUSE	NEDD8 ultimate buster 1	614	70.263	5.88	1
P54775	Psmc4	PRS6B_MOUSE	26S proteasome regulatory subunit 6B	418	47.379	5.21	5
P54822	Adsl	PUR8_MOUSE	Adenylosuccinate lyase	484	54.831	7.27	2
P54823	Ddx6	DDX6_MOUSE	Probable ATP-dependent RNA helicase DDX6	483	54.157	8.66	3
P55002	Mfap2	MFAP2_MOUSE	Microfibrillar-associated protein 2	183	20.565	4.89	1
P55012	Slc12a2	S12A2_MOUSE	Solute carrier family 12 member 2	1205	130.95	7.33	4
P55088	Aqp4	AQP4_MOUSE	Aquaporin-4	323	34.414	7.42	1
P55097	Ctsk	CATK_MOUSE	Cathepsin K	329	36.865	8.37	1
P55258	Rab8a	RAB8A_MOUSE	Ras-related protein Rab-8A	207	23.653	9.07	2
P55849	Dsc1	DSC1_MOUSE	Desmocollin-1	886	98.875	5.47	1
P56135	Atp5j2	ATPK_MOUSE	ATP synthase subunit f, mitochondrial	88	10.337	9.95	1
P56371	Rab4a	RAB4A_MOUSE	Ras-related protein Rab-4A	218	24.393	6.07	1
P56375	Acyp2	ACYP2_MOUSE	Acylphosphatase-2	106	11.87	9.26	2
P56382	Atp5e	ATP5E_MOUSE	ATP synthase subunit epsilon, mitochondrial	52	5.834	10.01	2
P56383	Atp5g2	AT5G2_MOUSE	ATP synthase F(0) complex subunit C2, mitochondrial	146	15.466	10.35	1
P56391	Cox6b1	CX6B1_MOUSE	Cytochrome c oxidase subunit 6B1	86	10.065	8.72	5
P56392	Cox7a1	CX7A1_MOUSE	Cytochrome c oxidase subunit 7A1, mitochondrial	80	8.981	9.79	1
Q3UMR5	Mcu	MCU_MOUSE	Calcium uniporter protein, mitochondrial	350	39.657	8.56	5
P56399	Usp5	UBP5_MOUSE	Ubiquitin carboxyl-terminal hydrolase 5	858	95.772	5.01	4
P56480	Atp5b	ATPB_MOUSE	ATP synthase subunit beta, mitochondrial	529	56.265	5.34	26
P56501	Ucp3	UCP3_MOUSE	Mitochondrial uncoupling protein 3	308	33.888	9.55	3
P56546	Ctbp2	CTBP2_MOUSE	C-terminal-binding protein 2	445	48.926	6.95	1
P56695	Wfs1	WFS1_MOUSE	Wolframin	890	100.514	7.97	5
P57716	Ncstn	NICA_MOUSE	Nicastrin	708	78.443	6.09	2
P57780	Actn4	ACTN4_MOUSE	Alpha-actinin-4	912	104.911	5.41	6
P57787	Slc16a3	MOT4_MOUSE	Monocarboxylate transporter 4	470	50.34	7.96	3
P58006	Sesn1	SESN1_MOUSE	Sestrin-1	492	56.601	6.06	2
P58019	Cd59b	CD59B_MOUSE	CD59B glycoprotein	129	14.217	7.91	1
P58021	Tm9sf2	TM9S2_MOUSE	Transmembrane 9 superfamily member 2	662	75.28	7.43	2
P58196	Plscr4	PLS4_MOUSE	Phospholipid scramblase 4	326	36.555	6.21	2
P58242	Smpdl3b	ASM3B_MOUSE	Acid sphingomyelinase-like phosphodiesterase 3b	456	51.567	6.43	2
P58252	Eef2	EF2_MOUSE	Elongation factor 2	858	95.253	6.83	23
P58281	Opa1	OPA1_MOUSE	Dynamin-like 120 kDa protein, mitochondrial	960	111.27	7.55	7
Q8BMK0	Cep85	CEP85_MOUSE	Centrosomal protein of 85 kDa	761	85.287	6.24	1
P58749	Tm6sf1	TM6S1_MOUSE	Transmembrane 6 superfamily member 1	370	41.635	7.64	1
P58771	Tpm1	TPM1_MOUSE	Tropomyosin alpha-1 chain	284	32.661	4.74	5
P58774	Tpm2	TPM2_MOUSE	Tropomyosin beta chain	284	32.817	4.7	3
P59114	Pcif1	CAPAM_MOUSE	Phosphorylated CTD-interacting factor 1	706	80.453	7.64	1
P59266	Fitm2	FITM2_MOUSE	Fat storage-inducing transmembrane protein 2	262	29.996	9	2
P59913	Pcmtd1	PCMD1_MOUSE	Protein-L-isoaspartate O-methyltransferase domain-containing protein 1	357	40.668	5.66	2
P60122	Ruvbl1	RUVB1_MOUSE	RuvB-like 1	456	50.182	6.42	4
P60202	Plp1	MYPR_MOUSE	Myelin proteolipid protein	277	30.057	8.35	2
P60229	Eif3e	EIF3E_MOUSE	Eukaryotic translation initiation factor 3 subunit E	445	52.187	6.04	8
P60335	Pcbp1	PCBP1_MOUSE	Poly(rC)-binding protein 1	356	37.474	7.09	4
P60603	Romo1	ROMO1_MOUSE	Reactive oxygen species modulator 1	79	8.177	9.33	1
P60710	Actb	ACTB_MOUSE	Actin, cytoplasmic 1	375	41.71	5.48	5
P60766	Cdc42	CDC42_MOUSE	Cell division control protein 42 homolog	191	21.245	6.55	6
P60843	Eif4a1	IF4A1_MOUSE	Eukaryotic initiation factor 4A-I	406	46.125	5.48	7
P60867	Rps20	RS20_MOUSE	40S ribosomal protein S20	119	13.364	9.94	4
P60904	Dnajc5	DNJC5_MOUSE	DnaJ homolog subfamily C member 5	198	22.086	5.07	3
P61021	Rab5b	RAB5B_MOUSE	Ras-related protein Rab-5B	215	23.692	8.13	2
P61027	Rab10	RAB10_MOUSE	Ras-related protein Rab-10	200	22.527	8.38	6
P61080	Ube2d1	UB2D1_MOUSE	Ubiquitin-conjugating enzyme E2 D1	147	16.591	7.42	1
P61089	Ube2n	UBE2N_MOUSE	Ubiquitin-conjugating enzyme E2 N	152	17.127	6.57	2
P61161	Actr2	ARP2_MOUSE	Actin-related protein 2	394	44.732	6.74	2
P61164	Actr1a	ACTZ_MOUSE	Alpha-centractin	376	42.587	6.64	2
P61205	Arf3	ARF3_MOUSE	ADP-ribosylation factor 3	181	20.588	7.43	3
P61211	Arl1	ARL1_MOUSE	ADP-ribosylation factor-like protein 1	181	20.398	5.72	2
P61222	Abce1	ABCE1_MOUSE	ATP-binding cassette sub-family E member 1	599	67.271	8.34	7
P61255	Rpl26	RL26_MOUSE	60S ribosomal protein L26	145	17.248	10.55	2
P61358	Rpl27	RL27_MOUSE	60S ribosomal protein L27	136	15.788	10.56	4
P61514	Rpl37a	RL37A_MOUSE	60S ribosomal protein L37a	92	10.268	10.43	2
P61620	Sec61a1	S61A1_MOUSE	Protein transport protein Sec61 subunit alpha isoform 1	476	52.231	8.06	2
P61750	Arf4	ARF4_MOUSE	ADP-ribosylation factor 4	180	20.384	7.14	2
P61759	Vbp1	PFD3_MOUSE	Prefoldin subunit 3	196	22.421	6.28	1
P61793	Lpar1	LPAR1_MOUSE	Lysophosphatidic acid receptor 1	364	41.092	8.53	1
P61804	Dad1	DAD1_MOUSE	Dolichyl-diphosphooligosaccharide--protein glycosyltransferase subunit DAD1	113	12.489	7.08	3
P61963	Dcaf7	DCAF7_MOUSE	DDB1- and CUL4-associated factor 7	342	38.901	5.52	1
P61965	Wdr5	WDR5_MOUSE	WD repeat-containing protein 5	334	36.565	8.27	1
P61979	Hnrnpk	HNRPK_MOUSE	Heterogeneous nuclear ribonucleoprotein K	463	50.944	5.54	5
P61982	Ywhag	1433G_MOUSE	14-3-3 protein gamma	247	28.285	4.89	6
P62071	Rras2	RRAS2_MOUSE	Ras-related protein R-Ras2	204	23.385	6.01	2
P62075	Timm13	TIM13_MOUSE	Mitochondrial import inner membrane translocase subunit Tim13	95	10.451	8.18	1
P62077	Timm8b	TIM8B_MOUSE	Mitochondrial import inner membrane translocase subunit Tim8 B	83	9.281	5.12	1
P62082	Rps7	RS7_MOUSE	40S ribosomal protein S7	194	22.113	10.1	6
P62137	Ppp1ca	PP1A_MOUSE	Serine/threonine-protein phosphatase PP1-alpha catalytic subunit	330	37.516	6.33	2
P62141	Ppp1cb	PP1B_MOUSE	Serine/threonine-protein phosphatase PP1-beta catalytic subunit	327	37.163	6.19	2
P62192	Psmc1	PRS4_MOUSE	26S proteasome regulatory subunit 4	440	49.154	6.21	6
P62196	Psmc5	PRS8_MOUSE	26S proteasome regulatory subunit 8	406	45.597	7.55	3
P62242	Rps8	RS8_MOUSE	40S ribosomal protein S8	208	24.19	10.32	9
P62245	Rps15a	RS15A_MOUSE	40S ribosomal protein S15a	130	14.83	10.13	5
P62259	Ywhae	1433E_MOUSE	14-3-3 protein epsilon	255	29.155	4.74	12
P62264	Rps14	RS14_MOUSE	40S ribosomal protein S14	151	16.263	10.05	5
P62267	Rps23	RS23_MOUSE	40S ribosomal protein S23	143	15.798	10.49	4
P62270	Rps18	RS18_MOUSE	40S ribosomal protein S18	152	17.708	10.99	7
P62281	Rps11	RS11_MOUSE	40S ribosomal protein S11	158	18.419	10.3	8
P62301	Rps13	RS13_MOUSE	40S ribosomal protein S13	151	17.212	10.54	4
P62315	Snrpd1	SMD1_MOUSE	Small nuclear ribonucleoprotein Sm D1	119	13.273	11.56	1
P62317	Snrpd2	SMD2_MOUSE	Small nuclear ribonucleoprotein Sm D2	118	13.518	9.91	1
P62320	Snrpd3	SMD3_MOUSE	Small nuclear ribonucleoprotein Sm D3	126	13.907	10.32	1
P62331	Arf6	ARF6_MOUSE	ADP-ribosylation factor 6	175	20.069	8.95	4
P62334	Psmc6	PRS10_MOUSE	26S proteasome regulatory subunit 10B	389	44.145	7.49	5
Q9QZE5	Copg1	COPG1_MOUSE	Coatomer subunit gamma-1	874	97.45	5.35	13
P62631	Eef1a2	EF1A2_MOUSE	Elongation factor 1-alpha 2	463	50.422	9.03	8
P62702	Rps4x	RS4X_MOUSE	40S ribosomal protein S4, X isoform	263	29.579	10.15	9
P62717	Rpl18a	RL18A_MOUSE	60S ribosomal protein L18a	176	20.719	10.71	8
P62743	Ap2s1	AP2S1_MOUSE	AP-2 complex subunit sigma	142	17.007	6.18	2
P62748	Hpcal1	HPCL1_MOUSE	Hippocalcin-like protein 1	193	22.324	5.5	2
P62751	Rpl23a	RL23A_MOUSE	60S ribosomal protein L23a	156	17.684	10.45	1
P00405	Mtco2	COX2_MOUSE	Cytochrome c oxidase subunit 2	227	25.959	4.73	4
P00416	mt-Co3	COX3_MOUSE	Cytochrome c oxidase subunit 3	261	29.903	7.3	1
Q9JKB3	Ybx3	YBOX3_MOUSE	Y-box-binding protein 3	361	38.79	9.69	1
P70698	Ctps1	PYRG1_MOUSE	CTP synthase 1	591	66.64	6.58	8
P62830	Rpl23	RL23_MOUSE	60S ribosomal protein L23	140	14.856	10.51	4
P62835	Rap1a	RAP1A_MOUSE	Ras-related protein Rap-1A	184	20.974	6.67	7
P62849	Rps24	RS24_MOUSE	40S ribosomal protein S24	133	15.413	10.78	5
P62852	Rps25	RS25_MOUSE	40S ribosomal protein S25	125	13.734	10.11	5
P62855	Rps26	RS26_MOUSE	40S ribosomal protein S26	115	13.007	11	3
P62858	Rps28	RS28_MOUSE	40S ribosomal protein S28	69	7.836	10.7	1
P56395	Cyb5a	CYB5_MOUSE	Cytochrome b5	134	15.232	5.07	1
P62874	Gnb1	GBB1_MOUSE	Guanine nucleotide-binding protein G(I)/G(S)/G(T) subunit beta-1	340	37.353	6	2
P62880	Gnb2	GBB2_MOUSE	Guanine nucleotide-binding protein G(I)/G(S)/G(T) subunit beta-2	340	37.307	6	1
P62889	Rpl30	RL30_MOUSE	60S ribosomal protein L30	115	12.776	9.63	3
P62897	Cycs	CYC_MOUSE	Cytochrome c, somatic	105	11.598	9.58	2
P62900	Rpl31	RL31_MOUSE	60S ribosomal protein L31	125	14.454	10.54	4
P62908	Rps3	RS3_MOUSE	40S ribosomal protein S3	243	26.657	9.66	15
P62911	Rpl32	RL32_MOUSE	60S ribosomal protein L32	135	15.85	11.33	5
P62918	Rpl8	RL8_MOUSE	60S ribosomal protein L8	257	28.007	11.03	7
P62932	Fbxo40	FBX40_MOUSE	F-box only protein 40	710	79.899	6.92	4
P62960	Ybx1	YBOX1_MOUSE	Nuclease-sensitive element-binding protein 1	322	35.709	9.88	2
P62962	Pfn1	PROF1_MOUSE	Profilin-1	140	14.948	8.28	6
P62983	Rps27a	RS27A_MOUSE	Ubiquitin-40S ribosomal protein S27a	156	17.939	9.64	6
P62996	Tra2b	TRA2B_MOUSE	Transformer-2 protein homolog beta	288	33.646	11.25	1
P63001	Rac1	RAC1_MOUSE	Ras-related C3 botulinum toxin substrate 1	192	21.436	8.5	5
P63005	Pafah1b1	LIS1_MOUSE	Platelet-activating factor acetylhydrolase IB subunit alpha	410	46.64	7.37	7
P63011	Rab3a	RAB3A_MOUSE	Ras-related protein Rab-3A	220	24.954	5.03	3
P63017	Hspa8	HSP7C_MOUSE	Heat shock cognate 71 kDa protein	646	70.827	5.52	10
P63024	Vamp3	VAMP3_MOUSE	Vesicle-associated membrane protein 3	103	11.473	8.5	2
P63030	Mpc1	MPC1_MOUSE	Mitochondrial pyruvate carrier 1	109	12.446	9.61	2
P63037	Dnaja1	DNJA1_MOUSE	DnaJ homolog subfamily A member 1	397	44.839	7.08	1
P63038	Hspd1	CH60_MOUSE	60 kDa heat shock protein, mitochondrial	573	60.917	6.18	22
P63085	Mapk1	MK01_MOUSE	Mitogen-activated protein kinase 1	358	41.249	6.98	2
P63101	Ywhaz	1433Z_MOUSE	14-3-3 protein zeta/delta	245	27.754	4.79	6
P63158	Hmgb1	HMGB1_MOUSE	High mobility group protein B1	215	24.878	5.74	1
P63168	Dynll1	DYL1_MOUSE	Dynein light chain 1, cytoplasmic	89	10.359	7.4	1
P63242	Eif5a	IF5A1_MOUSE	Eukaryotic translation initiation factor 5A-1	154	16.821	5.24	2
P63276	Rps17	RS17_MOUSE	40S ribosomal protein S17	135	15.514	9.85	6
P63321	Rala	RALA_MOUSE	Ras-related protein Ral-A	206	23.538	7.11	2
P63323	Rps12	RS12_MOUSE	40S ribosomal protein S12	132	14.516	7.24	3
P63325	Rps10	RS10_MOUSE	40S ribosomal protein S10	165	18.904	10.15	2
P63328	Ppp3ca	PP2BA_MOUSE	Serine/threonine-protein phosphatase 2B catalytic subunit alpha isoform	521	58.606	5.86	1
P63330	Ppp2ca	PP2AA_MOUSE	Serine/threonine-protein phosphatase 2A catalytic subunit alpha isoform	309	35.585	5.54	7
P67778	Phb	PHB_MOUSE	Prohibitin	272	29.802	5.76	14
P67871	Csnk2b	CSK2B_MOUSE	Casein kinase II subunit beta	215	24.926	5.55	1
P67984	Rpl22	RL22_MOUSE	60S ribosomal protein L22	128	14.75	9.19	3
P68033	Actc1	ACTC_MOUSE	Actin, alpha cardiac muscle 1	377	41.992	5.39	1
Q8K0C4	Cyp51a1	CP51A_MOUSE	Lanosterol 14-alpha demethylase	503	56.739	8.41	1
P68134	Acta1	ACTS_MOUSE	Actin, alpha skeletal muscle	377	42.024	5.39	2
P68181	Prkacb	KAPCB_MOUSE	cAMP-dependent protein kinase catalytic subunit beta	351	40.682	8.56	2
P68254	Ywhaq	1433T_MOUSE	14-3-3 protein theta	245	27.761	4.78	3
P68368	Tuba4a	TBA4A_MOUSE	Tubulin alpha-4A chain	448	49.892	5.06	5
P68369	Tuba1a	TBA1A_MOUSE	Tubulin alpha-1A chain	451	50.104	5.06	2
P68372	Tubb4b	TBB4B_MOUSE	Tubulin beta-4B chain	445	49.799	4.89	2
P00158	Mt-Cyb	CYB_MOUSE	Cytochrome b	381	43.181	7.97	1
P68510	Ywhah	1433F_MOUSE	14-3-3 protein eta	246	28.194	4.89	3
P70168	Kpnb1	IMB1_MOUSE	Importin subunit beta-1	876	97.122	4.78	6
P70170	Abcc9	ABCC9_MOUSE	ATP-binding cassette sub-family C member 9	1546	174.127	7.47	11
P70182	Pip5k1a	PI51A_MOUSE	Phosphatidylinositol 4-phosphate 5-kinase type-1 alpha	546	60.447	8.59	1
P70205	Adcyap1r1	PACR_MOUSE	Pituitary adenylate cyclase-activating polypeptide type I receptor	496	56.602	6.52	1
P70227	Itpr3	ITPR3_MOUSE	Inositol 1,4,5-trisphosphate receptor type 3	2670	304.08	6.54	1
P70236	Map2k6	MP2K6_MOUSE	Dual specificity mitogen-activated protein kinase kinase 6	334	37.408	7.39	2
P70266	Pfkfb1	F261_MOUSE	6-phosphofructo-2-kinase/fructose-2,6-bisphosphatase 1	471	54.815	6.76	8
P70280	Vamp7	VAMP7_MOUSE	Vesicle-associated membrane protein 7	220	24.951	8.6	2
P70288	Hdac2	HDAC2_MOUSE	Histone deacetylase 2	488	55.267	5.91	2
P70290	Mpp1	EM55_MOUSE	55 kDa erythrocyte membrane protein	466	52.194	7.2	1
P70295	Aup1	AUP1_MOUSE	Ancient ubiquitous protein 1	410	46.092	8.4	3
P70302	Stim1	STIM1_MOUSE	Stromal interaction molecule 1	685	77.518	6.54	4
P70333	Hnrnph2	HNRH2_MOUSE	Heterogeneous nuclear ribonucleoprotein H2	449	49.248	6.3	2
P70336	Rock2	ROCK2_MOUSE	Rho-associated protein kinase 2	1388	160.485	5.99	1
P70349	Hint1	HINT1_MOUSE	Histidine triad nucleotide-binding protein 1	126	13.768	6.87	2
P70377	Fgf13	FGF13_MOUSE	Fibroblast growth factor 13	245	27.57	9.91	1
P70398	Usp9x	USP9X_MOUSE	Probable ubiquitin carboxyl-terminal hydrolase FAF-X	2559	290.526	5.87	17
P70402	Mybph	MYBPH_MOUSE	Myosin-binding protein H	483	52.609	6.1	5
P70404	Idh3g	IDHG1_MOUSE	Isocitrate dehydrogenase [NAD] subunit gamma 1, mitochondrial	393	42.758	9.01	12
Q99LF4	Rtcb	RTCB_MOUSE	tRNA-splicing ligase RtcB homolog	505	55.214	7.23	1
P70670	Naca	NACAM_MOUSE	Nascent polypeptide-associated complex subunit alpha, muscle-specific form	2187	220.364	9.35	2
P70695	Fbp2	F16P2_MOUSE	Fructose-1,6-bisphosphatase isozyme 2	339	36.924	6.16	6
Q9CPT4	Mydgf	MYDGF_MOUSE	Myeloid-derived growth factor	166	17.971	6.79	2
P70704	Atp8a1	AT8A1_MOUSE	Phospholipid-transporting ATPase IA	1164	131.33	6.84	7
P80313	Cct7	TCPH_MOUSE	T-complex protein 1 subunit eta	544	59.614	7.84	7
P80314	Cct2	TCPB_MOUSE	T-complex protein 1 subunit beta	535	57.441	6.4	6
P80315	Cct4	TCPD_MOUSE	T-complex protein 1 subunit delta	539	58.03	8.02	14
P80316	Cct5	TCPE_MOUSE	T-complex protein 1 subunit epsilon	541	59.586	6.02	12
P80317	Cct6a	TCPZ_MOUSE	T-complex protein 1 subunit zeta	531	57.968	7.08	16
P80318	Cct3	TCPG_MOUSE	T-complex protein 1 subunit gamma	545	60.591	6.7	10
P82198	Tgfbi	BGH3_MOUSE	Transforming growth factor-beta-induced protein ig-h3	683	74.55	7.06	11
P82347	Sgcd	SGCD_MOUSE	Delta-sarcoglycan	289	32.113	9.1	7
P82349	Sgcb	SGCB_MOUSE	Beta-sarcoglycan	320	34.851	8.6	5
O08808	Diaph1	DIAP1_MOUSE	Protein diaphanous homolog 1	1255	139.255	5.57	2
P84091	Ap2m1	AP2M1_MOUSE	AP-2 complex subunit mu	435	49.623	9.54	10
P84096	Rhog	RHOG_MOUSE	Rho-related GTP-binding protein RhoG	191	21.295	8.12	3
P84099	Rpl19	RL19_MOUSE	60S ribosomal protein L19	196	23.451	11.47	5
P97298	Serpinf1	PEDF_MOUSE	Pigment epithelium-derived factor	417	46.205	6.98	6
P97300	Nptn	NPTN_MOUSE	Neuroplastin	397	44.345	7.74	3
P97321	Fap	SEPR_MOUSE	Prolyl endopeptidase FAP	761	87.889	7.08	4
P97346	Nxn	NXN_MOUSE	Nucleoredoxin	435	48.314	4.93	3
P97351	Rps3a	RS3A_MOUSE	40S ribosomal protein S3a	264	29.866	9.73	9
P97363	Sptlc2	SPTC2_MOUSE	Serine palmitoyltransferase 2	560	62.941	8.18	2
P97370	Atp1b3	AT1B3_MOUSE	Sodium/potassium-transporting ATPase subunit beta-3	278	31.755	8.51	2
P97371	Psme1	PSME1_MOUSE	Proteasome activator complex subunit 1	249	28.655	5.97	2
P97372	Psme2	PSME2_MOUSE	Proteasome activator complex subunit 2	239	27.04	5.76	2
P97384	Anxa11	ANX11_MOUSE	Annexin A11	503	54.045	7.66	10
P97429	Anxa4	ANXA4_MOUSE	Annexin A4	319	35.893	5.57	9
P97443	Smyd1	SMYD1_MOUSE	Histone-lysine N-methyltransferase Smyd1	490	56.459	6.92	10
P97447	Fhl1	FHL1_MOUSE	Four and a half LIM domains protein 1	280	31.867	8.37	9
P97449	Anpep	AMPN_MOUSE	Aminopeptidase N	966	109.582	5.9	3
P97457	Mylpf	MLRS_MOUSE	Myosin regulatory light chain 2, skeletal muscle isoform	169	18.943	4.92	16
P97461	Rps5	RS5_MOUSE	40S ribosomal protein S5	204	22.875	9.72	4
P97478	Coq7	COQ7_MOUSE	5-demethoxyubiquinone hydroxylase, mitochondrial	217	24.026	7.17	3
P97501	Fmo3	FMO3_MOUSE	Dimethylaniline monooxygenase [N-oxide-forming] 3	534	60.477	8.37	1
P97742	Cpt1a	CPT1A_MOUSE	Carnitine O-palmitoyltransferase 1, liver isoform	773	88.195	8.62	1
Q8C2E7	Washc5	WASC5_MOUSE	WASH complex subunit 5	1159	134.025	7.12	3
P97819	Pla2g6	PLPL9_MOUSE	85/88 kDa calcium-independent phospholipase A2	807	89.502	7.24	1
P97855	G3bp1	G3BP1_MOUSE	Ras GTPase-activating protein-binding protein 1	465	51.797	5.59	2
P97873	Loxl1	LOXL1_MOUSE	Lysyl oxidase homolog 1	607	66.465	7.33	2
P97927	Lama4	LAMA4_MOUSE	Laminin subunit alpha-4	1816	201.692	6.21	3
P97952	Scn1b	SCN1B_MOUSE	Sodium channel subunit beta-1	218	24.634	4.83	5
P98064	Masp1	MASP1_MOUSE	Mannan-binding lectin serine protease 1	704	79.916	5.55	1
P98156	Vldlr	VLDLR_MOUSE	Very low-density lipoprotein receptor	873	96.31	4.78	2
P99024	Tubb5	TBB5_MOUSE	Tubulin beta-5 chain	444	49.639	4.89	2
P99026	Psmb4	PSB4_MOUSE	Proteasome subunit beta type-4	264	29.097	5.64	2
P99028	Uqcrh	QCR6_MOUSE	Cytochrome b-c1 complex subunit 6, mitochondrial	89	10.428	4.87	4
P99029	Prdx5	PRDX5_MOUSE	Peroxiredoxin-5, mitochondrial	210	21.884	8.85	5
Q00519	Xdh	XDH_MOUSE	Xanthine dehydrogenase/oxidase	1335	146.468	7.56	4
Q00612	G6pdx	G6PD1_MOUSE	Glucose-6-phosphate 1-dehydrogenase X	515	59.225	6.49	2
Q00651	Itga4	ITA4_MOUSE	Integrin alpha-4	1039	115.622	6.73	2
Q00PI9	Hnrnpul2	HNRL2_MOUSE	Heterogeneous nuclear ribonucleoprotein U-like protein 2	745	84.888	4.89	2
Q01149	Col1a2	CO1A2_MOUSE	Collagen alpha-2(I) chain	1372	129.478	9.19	22
Q01279	Egfr	EGFR_MOUSE	Epidermal growth factor receptor	1210	134.766	6.86	1
Q01320	Top2a	TOP2A_MOUSE	DNA topoisomerase 2-alpha	1528	172.682	8.6	1
Q01405	Sec23a	SC23A_MOUSE	Protein transport protein Sec23A	765	86.106	7.08	4
Q01730	Rsu1	RSU1_MOUSE	Ras suppressor protein 1	277	31.531	8.88	2
Q01768	Nme2	NDKB_MOUSE	Nucleoside diphosphate kinase B	152	17.352	7.5	5
Q01853	Vcp	TERA_MOUSE	Transitional endoplasmic reticulum ATPase	806	89.266	5.26	13
Q02013	Aqp1	AQP1_MOUSE	Aquaporin-1	269	28.775	7.43	3
Q02053	Uba1	UBA1_MOUSE	Ubiquitin-like modifier-activating enzyme 1	1058	117.734	5.66	6
Q02111	Prkcq	KPCT_MOUSE	Protein kinase C theta type	707	81.519	7.71	6
Q02248	Ctnnb1	CTNB1_MOUSE	Catenin beta-1	781	85.416	5.86	1
Q02257	Jup	PLAK_MOUSE	Junction plakoglobin	745	81.749	6.14	9
Q02357	Ank1	ANK1_MOUSE	Ankyrin-1	1862	204.101	6.55	2
Q02384	Sos2	SOS2_MOUSE	Son of sevenless homolog 2	1333	153.03	6.76	1
Q02788	Col6a2	CO6A2_MOUSE	Collagen alpha-2(VI) chain	1034	110.266	6.42	25
Q02789	Cacna1s	CAC1S_MOUSE	Voltage-dependent L-type calcium channel subunit alpha-1S	1880	213.121	6.23	23
Q03141	Mark3	MARK3_MOUSE	MAP/microtubule affinity-regulating kinase 3	753	84.337	9.51	2
Q03265	Atp5a1	ATPA_MOUSE	ATP synthase subunit alpha, mitochondrial	553	59.716	9.19	35
Q04447	Ckb	KCRB_MOUSE	Creatine kinase B-type	381	42.686	5.67	5
Q04736	Yes1	YES_MOUSE	Tyrosine-protein kinase Yes	541	60.591	6.64	1
Q04857	Col6a1	CO6A1_MOUSE	Collagen alpha-1(VI) chain	1025	108.422	5.36	25
Q05186	Rcn1	RCN1_MOUSE	Reticulocalbin-1	325	38.09	4.84	4
Q05722	Col9a1	CO9A1_MOUSE	Collagen alpha-1(IX) chain	921	92.035	8.95	2
Q05793	Hspg2	PGBM_MOUSE	Basement membrane-specific heparan sulfate proteoglycan core protein	3707	398.039	6.32	44
P48193	Epb41	41_MOUSE	Protein 4.1	858	95.853	5.6	3
Q06138	Cab39	CAB39_MOUSE	Calcium-binding protein 39	341	39.818	6.89	3
O70318	Epb41l2	E41L2_MOUSE	Band 4.1-like protein 2	988	109.873	5.43	4
Q07113	Igf2r	MPRI_MOUSE	Cation-independent mannose-6-phosphate receptor	2483	273.639	5.71	15
Q07235	Serpine2	GDN_MOUSE	Glia-derived nexin	397	44.179	9.85	3
Q07417	Acads	ACADS_MOUSE	Short-chain specific acyl-CoA dehydrogenase, mitochondrial	412	44.861	8.47	8
Q08460	Kcnma1	KCMA1_MOUSE	Calcium-activated potassium channel subunit alpha-1	1209	134.31	7.15	2
Q08642	Padi2	PADI2_MOUSE	Protein-arginine deiminase type-2	673	76.2	5.53	2
Q08857	Cd36	CD36_MOUSE	Platelet glycoprotein 4	472	52.664	8.35	4
Q0KL02	Trio	TRIO_MOUSE	Triple functional domain protein	3102	347.643	6.35	2
Q0VBK2	Krt80	K2C80_MOUSE	Keratin, type II cytoskeletal 80	452	50.629	6.27	3
Q0VF22	Ccdc138	CC138_MOUSE	Coiled-coil domain-containing protein 138	680	77.898	8.16	1
Q11011	Npepps	PSA_MOUSE	Puromycin-sensitive aminopeptidase	920	103.26	5.9	6
Q148W8	Dusp27	DUS27_MOUSE	Inactive dual specificity phosphatase 27	1138	128.496	5.15	3
Q14DH7	Acss3	ACSS3_MOUSE	Acyl-CoA synthetase short-chain family member 3, mitochondrial	682	74.47	8.63	1
Q17ST2	Kcna7	KCNA7_MOUSE	Potassium voltage-gated channel subfamily A member 7	489	53.913	7.99	4
Q1XH17	Trim72	TRI72_MOUSE	Tripartite motif-containing protein 72	477	52.783	6.42	10
Q2TBE6	Pi4k2a	P4K2A_MOUSE	Phosphatidylinositol 4-kinase type 2-alpha	479	54.224	8.05	2
Q2TPA8	Hsdl2	HSDL2_MOUSE	Hydroxysteroid dehydrogenase-like protein 2	490	54.174	6.74	10
Q2VLH6	Cd163	C163A_MOUSE	Scavenger receptor cysteine-rich type 1 protein M130	1121	120.842	6.24	1
Q31125	Slc39a7	S39A7_MOUSE	Zinc transporter SLC39A7	476	50.625	6.87	1
Q3KNM2	March5	MARH5_MOUSE	E3 ubiquitin-protein ligase MARCH5	278	31.211	8.7	6
Q3TAS6	Emc10	EMC10_MOUSE	ER membrane protein complex subunit 10	258	27.036	5.91	1
Q3TB82	Plekhf1	PKHF1_MOUSE	Pleckstrin homology domain-containing family F member 1	279	31.138	8.1	1
Q3TC72	Fahd2	FAHD2_MOUSE	Fumarylacetoacetate hydrolase domain-containing protein 2A	313	34.668	8.16	3
Q3TCH7	Cul4a	CUL4A_MOUSE	Cullin-4A	759	87.697	8.35	8
Q6A0A9	FAM120A	F120A_MOUSE	Constitutive coactivator of PPAR-gamma-like protein 1	1112	121.569	8.92	5
Q3TDQ1	Stt3b	STT3B_MOUSE	Dolichyl-diphosphooligosaccharide--protein glycosyltransferase subunit STT3B	823	93.185	8.95	5
Q3THE2	Myl12b	ML12B_MOUSE	Myosin regulatory light chain 12B	172	19.767	4.84	2
Q3TJD7	Pdlim7	PDLI7_MOUSE	PDZ and LIM domain protein 7	457	50.087	8.47	2
Q3TKT4	Smarca4	SMCA4_MOUSE	Transcription activator BRG1	1613	181.313	8	1
Q3TL44	Nlrx1	NLRX1_MOUSE	NLR family member X1	975	107.763	7.37	12
Q3TLP5	Echdc2	ECHD2_MOUSE	Enoyl-CoA hydratase domain-containing protein 2, mitochondrial	296	31.832	8.72	5
Q3TMP8	Tmem38a	TM38A_MOUSE	Trimeric intracellular cation channel type A	298	33.287	8.37	2
Q3TP92	Ctdnep1	CNEP1_MOUSE	CTD nuclear envelope phosphatase 1	244	28.373	9.76	4
Q3TQB2	Foxred1	FXRD1_MOUSE	FAD-dependent oxidoreductase domain-containing protein 1	487	54.144	7.53	2
Q3TTY5	Krt2	K22E_MOUSE	Keratin, type II cytoskeletal 2 epidermal	707	70.88	8.06	6
Q3TWW8	Srsf6	SRSF6_MOUSE	Serine/arginine-rich splicing factor 6	339	39.002	11.46	1
Q3TXS7	Psmd1	PSMD1_MOUSE	26S proteasome non-ATPase regulatory subunit 1	953	105.663	5.39	10
Q3TZM9	Alg11	ALG11_MOUSE	GDP-Man:Man(3)GlcNAc(2)-PP-Dol alpha-1,2-mannosyltransferase	492	55.234	8.29	1
Q3TZZ7	Esyt2	ESYT2_MOUSE	Extended synaptotagmin-2	845	94.081	7.75	4
Q3U0S6	Rasip1	RAIN_MOUSE	Ras-interacting protein 1	961	103.494	7.83	2
Q3U1J4	Ddb1	DDB1_MOUSE	DNA damage-binding protein 1	1140	126.772	5.26	16
Q3U1Y4	Dennd4b	DEN4B_MOUSE	DENN domain-containing protein 4B	1499	164.635	7.71	1
Q3U2A8	Vars2	SYVM_MOUSE	Valine--tRNA ligase, mitochondrial	1060	118.386	7.14	1
Q3U410	Klhl21	KLH21_MOUSE	Kelch-like protein 21	597	66.505	5.47	1
Q3U6U5	Gtpbp6	GTPB6_MOUSE	Putative GTP-binding protein 6	514	56.44	9.19	1
Q3U7R1	Esyt1	ESYT1_MOUSE	Extended synaptotagmin-1	1092	121.478	5.95	4
Q3U962	Col5a2	CO5A2_MOUSE	Collagen alpha-2(V) chain	1497	144.929	6.7	10
Q3U9G9	Lbr	LBR_MOUSE	Lamin-B receptor	626	71.395	9.36	3
Q3UDP0	Wdr41	WDR41_MOUSE	WD repeat-containing protein 41	460	51.478	5.15	2
Q3UEB3	Puf60	PUF60_MOUSE	Poly(U)-binding-splicing factor PUF60	564	60.211	5.29	1
Q3UFS0	Zyg11b	ZY11B_MOUSE	Protein zyg-11 homolog B	744	83.937	6.87	7
Q3UFY8	Trmt10c	TM10C_MOUSE	Mitochondrial ribonuclease P protein 1	414	48.355	9.38	2
Q3UGR5	Hdhd2	HDHD2_MOUSE	Haloacid dehalogenase-like hydrolase domain-containing protein 2	259	28.712	6.05	1
Q3UH68	Limch1	LIMC1_MOUSE	LIM and calponin homology domains-containing protein 1	1057	118.123	5.48	1
Q3UHB1	Nt5dc3	NT5D3_MOUSE	5'-nucleotidase domain-containing protein 3	546	63.13	8.56	7
Q3UHQ6	Dopey2	DOP2_MOUSE	Protein dopey-2	2295	257.321	6.13	1
Q3UIU2	Ndufb6	NDUB6_MOUSE	NADH dehydrogenase [ubiquinone] 1 beta subcomplex subunit 6	128	15.505	9.79	2
Q3UJ81	Cnep1r1	NEPR1_MOUSE	Nuclear envelope phosphatase-regulatory subunit 1	125	14.257	8.38	2
Q3UJB3	Lrrc14b	LR14B_MOUSE	Leucine-rich repeat-containing protein 14B	510	56.507	5.85	4
Q3UJB9	Edc4	EDC4_MOUSE	Enhancer of mRNA-decapping protein 4	1406	152.389	5.78	4
Q3UJD6	Usp19	UBP19_MOUSE	Ubiquitin carboxyl-terminal hydrolase 19	1360	150.454	6.38	4
Q3ULD5	Mccc2	MCCB_MOUSE	Methylcrotonoyl-CoA carboxylase beta chain, mitochondrial	563	61.34	8	8
Q3ULF4	Spg7	SPG7_MOUSE	Paraplegin	781	85.942	9.04	7
Q3ULJ0	Gpd1l	GPD1L_MOUSE	Glycerol-3-phosphate dehydrogenase 1-like protein	351	38.201	6.77	7
Q3TCJ1	Abraxas2	ABRX2_MOUSE	BRISC complex subunit Abraxas 2	415	46.914	6.18	2
Q3UN02	Lclat1	LCLT1_MOUSE	Lysocardiolipin acyltransferase 1	376	44.371	8.53	1
Q3UPL0	Sec31a	SC31A_MOUSE	Protein transport protein Sec31A	1230	133.486	6.76	2
Q3UQ28	Pxdn	PXDN_MOUSE	Peroxidasin homolog	1475	164.998	7.14	3
Q3UQ84	Tars2	SYTM_MOUSE	Threonine--tRNA ligase, mitochondrial	723	81.649	7.87	2
Q8C9H6	Strip2	STRP2_MOUSE	Striatin-interacting proteins 2	844	96.233	5.77	2
Q3URD3	Slmap	SLMAP_MOUSE	Sarcolemmal membrane-associated protein	845	96.873	5.33	4
Q3URE1	Acsf3	ACSF3_MOUSE	Acyl-CoA synthetase family member 3, mitochondrial	583	65.036	8.02	5
Q3URS9	Ccdc51	MITOK_MOUSE	Coiled-coil domain-containing protein 51	406	45.104	8.09	3
Q3UV17	Krt76	K22O_MOUSE	Keratin, type II cytoskeletal 2 oral	594	62.806	8.43	1
Q3UV48	Lrrc30	LRC30_MOUSE	Leucine-rich repeat-containing protein 30	300	33.909	8.9	1
Q3UV70	Pdp1	PDP1_MOUSE	[Pyruvate dehydrogenase [acetyl-transferring]]-phosphatase 1, mitochondrial	538	61.142	6.67	3
Q3UVK0	Ermp1	ERMP1_MOUSE	Endoplasmic reticulum metallopeptidase 1	898	100.084	7.49	3
Q3UW53	Fam129a	NIBA1_MOUSE	Protein Niban	926	102.585	4.78	2
Q3V009	Tmed1	TMED1_MOUSE	Transmembrane emp24 domain-containing protein 1	227	25.247	4.5	2
Q3V132	Slc25a31	ADT4_MOUSE	ADP/ATP translocase 4	320	35.235	9.58	1
Q3V1D3	Ampd1	AMPD1_MOUSE	AMP deaminase 1	745	86.05	6.92	18
Q9Z2G1	Fem1aa	FM1AA_MOUSE	Protein fem-1 homolog A-A	654	72.044	6.52	2
Q3V3R1	Mthfd1l	C1TM_MOUSE	Monofunctional C1-tetrahydrofolate synthase, mitochondrial	977	105.662	7.02	3
Q3V3R4	Itga1	ITA1_MOUSE	Integrin alpha-1	1179	130.727	6.2	1
Q497I4	Krt35	KRT35_MOUSE	Keratin, type I cuticular Ha5	455	50.497	4.97	2
Q4U4S6	Xirp2	XIRP2_MOUSE	Xin actin-binding repeat-containing protein 2	3784	427.993	6.18	3
Q4VAE3	Tmem65	TMM65_MOUSE	Transmembrane protein 65	234	24.902	7.78	3
Q4VBD2	Tapt1	TAPT1_MOUSE	Transmembrane anterior posterior transformation protein 1	564	63.853	8.22	7
Q505D7	Opa3	OPA3_MOUSE	Optic atrophy 3 protein homolog	179	20.097	8.34	2
Q59J78	Ndufaf2	NDUF2_MOUSE	NADH dehydrogenase [ubiquinone] 1 alpha subcomplex assembly factor 2	168	19.616	8.25	2
Q5BKP2	Usp13	UBP13_MOUSE	Ubiquitin carboxyl-terminal hydrolase 13	858	96.662	5.53	2
Q5DTJ9	Mypn	MYPN_MOUSE	Myopalladin	1315	144.024	6.54	4
Q5EBG6	Hspb6	HSPB6_MOUSE	Heat shock protein beta-6	162	17.51	6	1
Q5FWI3	Tmem2	CEIP2_MOUSE	Cell surface hyaluronidase	1383	153.704	7.78	5
Q5H8C4	Vps13a	VP13A_MOUSE	Vacuolar protein sorting-associated protein 13A	3166	359.173	6.19	2
P97807	Fh	FUMH_MOUSE	Fumarate hydratase, mitochondrial	507	54.322	9.04	12
Q5M8N4	Sdr39u1	D39U1_MOUSE	Epimerase family protein SDR39U1	308	32.974	8.91	4
Q5MJS3	Fam20c	FA20C_MOUSE	Extracellular serine/threonine protein kinase FAM20C	579	65.724	7.47	1
Q5NCI0	Urgcp	URGCP_MOUSE	Up-regulator of cell proliferation	926	104.617	6.32	3
O55126	Nipsnap2	NIPS2_MOUSE	Protein NipSnap homolog 2	281	32.912	9.26	6
Q5ND29	Rilp	RILP_MOUSE	Rab-interacting lysosomal protein	369	41.114	5.33	2
Q5PR73	Diras2	DIRA2_MOUSE	GTP-binding protein Di-Ras2	199	22.484	8.76	1
Q5SSZ5	Tns3	TENS3_MOUSE	Tensin-3	1440	155.491	6.65	1
E9PVA8	Gcn1	GCN1_MOUSE	eIF-2-alpha kinase activator GCN1	2671	292.834	7.36	18
Q5SWT3	Slc25a35	S2535_MOUSE	Solute carrier family 25 member 35	300	32.61	9.52	2
Q5SWU9	Acaca	ACACA_MOUSE	Acetyl-CoA carboxylase 1	2345	265.088	6.39	1
Q5SX39	Myh4	MYH4_MOUSE	Myosin-4	1939	222.72	5.74	62
Q5SX40	Myh1	MYH1_MOUSE	Myosin-1	1942	223.203	5.76	37
Q5SYD0	Myo1d	MYO1D_MOUSE	Unconventional myosin-Id	1006	116.007	9.41	1
Q5U405	Tmprss13	TMPSD_MOUSE	Transmembrane protease serine 13	543	59.768	9.01	1
Q5U458	Dnajc11	DJC11_MOUSE	DnaJ homolog subfamily C member 11	559	63.194	8.32	9
Q5XJY4	Parl	PARL_MOUSE	Presenilins-associated rhomboid-like protein, mitochondrial	377	41.937	9.92	3
Q5XJY5	Arcn1	COPD_MOUSE	Coatomer subunit delta	511	57.193	6.21	2
Q5XKE0	Mybpc2	MYPC2_MOUSE	Myosin-binding protein C, fast-type	1136	127.273	6.35	36
Q5XKN4	Jagn1	JAGN1_MOUSE	Protein jagunal homolog 1	183	21.088	9.8	2
Q5XPI3	Rnf123	RN123_MOUSE	E3 ubiquitin-protein ligase RNF123	1314	148.557	6.7	2
Q5Y4Y6	Gsdma3	GSDA3_MOUSE	Gasdermin-A3	464	51.987	5.71	1
Q60597	Ogdh	ODO1_MOUSE	2-oxoglutarate dehydrogenase, mitochondrial	1023	116.375	6.83	30
Q60605	Myl6	MYL6_MOUSE	Myosin light polypeptide 6	151	16.919	4.65	3
Q60634	Flot2	FLOT2_MOUSE	Flotillin-2	428	47.009	5.2	6
Q60648	Gm2a	SAP3_MOUSE	Ganglioside GM2 activator	193	20.811	5.9	1
Q60668	Hnrnpd	HNRPD_MOUSE	Heterogeneous nuclear ribonucleoprotein D0	355	38.33	7.81	1
Q60675	Lama2	LAMA2_MOUSE	Laminin subunit alpha-2	3118	343.593	6.09	26
Q60680	Chuk	IKKA_MOUSE	Inhibitor of nuclear factor kappa-B kinase subunit alpha	745	84.674	6.77	2
Q60692	Psmb6	PSB6_MOUSE	Proteasome subunit beta type-6	238	25.362	5.11	2
Q60714	Slc27a1	S27A1_MOUSE	Long-chain fatty acid transport protein 1	646	71.231	8.38	1
Q60715	P4ha1	P4HA1_MOUSE	Prolyl 4-hydroxylase subunit alpha-1	534	60.872	5.9	1
Q60737	Csnk2a1	CSK21_MOUSE	Casein kinase II subunit alpha	391	45.105	7.74	2
Q60759	Gcdh	GCDH_MOUSE	Glutaryl-CoA dehydrogenase, mitochondrial	438	48.575	8.73	3
Q60760	Grb10	GRB10_MOUSE	Growth factor receptor-bound protein 10	621	70.54	9.07	2
Q60823	Akt2	AKT2_MOUSE	RAC-beta serine/threonine-protein kinase	481	55.706	6.37	2
Q60847	Col12a1	COCA1_MOUSE	Collagen alpha-1(XII) chain	3120	340.004	5.64	30
Q8K297	Colgalt1	GT251_MOUSE	Procollagen galactosyltransferase 1	617	71.015	7.28	2
Q60856	Oas1b	OAS1B_MOUSE	Inactive 2'-5'-oligoadenylate synthase 1B	376	43.592	9.38	1
Q60870	Reep5	REEP5_MOUSE	Receptor expression-enhancing protein 5	185	21.037	8.38	3
Q60930	Vdac2	VDAC2_MOUSE	Voltage-dependent anion-selective channel protein 2	295	31.713	7.49	17
Q60931	Vdac3	VDAC3_MOUSE	Voltage-dependent anion-selective channel protein 3	283	30.733	8.79	6
Q60932	Vdac1	VDAC1_MOUSE	Voltage-dependent anion-selective channel protein 1	296	32.331	8.43	23
Q60935	Art1	NAR1_MOUSE	GPI-linked NAD(P)(+)--arginine ADP-ribosyltransferase 1	325	35.875	8.29	3
Q9D823	Rpl37	RL37_MOUSE	60S ribosomal protein L37	97	11.071	11.74	1
Q60960	Kpna1	IMA5_MOUSE	Importin subunit alpha-5	538	60.144	5.01	3
Q60972	Rbbp4	RBBP4_MOUSE	Histone-binding protein RBBP4	425	47.626	4.89	1
Q60994	Adipoq	ADIPO_MOUSE	Adiponectin	247	26.792	5.57	3
Q60996	Ppp2r5c	2A5G_MOUSE	Serine/threonine-protein phosphatase 2A 56 kDa regulatory subunit gamma isoform	524	60.785	6.64	1
Q61001	Lama5	LAMA5_MOUSE	Laminin subunit alpha-5	3718	403.792	6.73	13
Q61037	Tsc2	TSC2_MOUSE	Tuberin	1814	201.943	6.98	2
Q61097	Ksr1	KSR1_MOUSE	Kinase suppressor of Ras 1	873	96.694	8.54	1
Q61102	Abcb7	ABCB7_MOUSE	ATP-binding cassette sub-family B member 7, mitochondrial	752	82.529	9.32	6
Q61133	Gstt2	GSTT2_MOUSE	Glutathione S-transferase theta-2	244	27.617	7.55	1
Q61151	Ppp2r5e	2A5E_MOUSE	Serine/threonine-protein phosphatase 2A 56 kDa regulatory subunit epsilon isoform	467	54.679	6.95	1
Q61171	Prdx2	PRDX2_MOUSE	Peroxiredoxin-2	198	21.765	5.41	5
Q61176	Arg1	ARGI1_MOUSE	Arginase-1	323	34.786	7.01	1
Q61207	Psap	SAP_MOUSE	Prosaposin	557	61.381	5.19	6
Q61233	Lcp1	PLSL_MOUSE	Plastin-2	627	70.105	5.33	2
Q61292	Lamb2	LAMB2_MOUSE	Laminin subunit beta-2	1799	196.451	6.67	33
Q61387	Cox7a2l	COX7R_MOUSE	Cytochrome c oxidase subunit 7A-related protein, mitochondrial	111	12.391	9.6	2
Q61391	Mme	NEP_MOUSE	Neprilysin	750	85.648	5.81	2
Q61398	Pcolce	PCOC1_MOUSE	Procollagen C-endopeptidase enhancer 1	468	50.136	8.41	2
Q61425	Hadh	HCDH_MOUSE	Hydroxyacyl-coenzyme A dehydrogenase, mitochondrial	314	34.442	8.65	4
Q61500	Itm2a	ITM2A_MOUSE	Integral membrane protein 2A	263	29.672	5.72	5
Q61503	Nt5e	5NTD_MOUSE	5'-nucleotidase	576	63.824	6.64	2
Q61543	Glg1	GSLG1_MOUSE	Golgi apparatus protein 1	1175	133.646	6.84	7
Q61553	Fscn1	FSCN1_MOUSE	Fascin	493	54.474	6.89	6
Q61554	Fbn1	FBN1_MOUSE	Fibrillin-1	2873	312.083	4.92	79
Q61555	Fbn2	FBN2_MOUSE	Fibrillin-2	2907	313.601	4.84	10
Q61576	Fkbp10	FKB10_MOUSE	Peptidyl-prolyl cis-trans isomerase FKBP10	581	64.656	5.64	2
Q61584	Fxr1	FXR1_MOUSE	Fragile X mental retardation syndrome-related protein 1	677	76.175	6.98	3
Q61586	Gpam	GPAT1_MOUSE	Glycerol-3-phosphate acyltransferase 1, mitochondrial	827	93.645	7.84	3
Q61598	Gdi2	GDIB_MOUSE	Rab GDP dissociation inhibitor beta	445	50.505	6.25	8
Q61655	Ddx19a	DD19A_MOUSE	ATP-dependent RNA helicase DDX19A	478	53.899	6.67	6
Q61656	Ddx5	DDX5_MOUSE	Probable ATP-dependent RNA helicase DDX5	614	69.247	8.92	7
Q61699	Hsph1	HS105_MOUSE	Heat shock protein 105 kDa	858	96.346	5.53	6
Q61738	Itga7	ITA7_MOUSE	Integrin alpha-7	1179	129.248	5.71	5
Q61739	Itga6	ITA6_MOUSE	Integrin alpha-6	1091	122.082	7.03	7
Q61743	Kcnj11	KCJ11_MOUSE	ATP-sensitive inward rectifier potassium channel 11	390	43.534	8.19	1
Q61749	Eif2b4	EI2BD_MOUSE	Translation initiation factor eIF-2B subunit delta	524	57.588	9.25	2
Q61765	Krt31	K1H1_MOUSE	Keratin, type I cuticular Ha1	416	47.087	4.89	3
Q61768	Kif5b	KINH_MOUSE	Kinesin-1 heavy chain	963	109.484	6.44	7
Q61781	Krt14	K1C14_MOUSE	Keratin, type I cytoskeletal 14	484	52.834	5.17	3
Q61830	Mrc1	MRC1_MOUSE	Macrophage mannose receptor 1	1456	164.874	6.83	9
Q61831	Mapk10	MK10_MOUSE	Mitogen-activated protein kinase 10	464	52.498	6.96	1
Q61838	Pzp	PZP_MOUSE	Pregnancy zone protein	1495	165.748	6.68	2
Q61878	Prg2	PRG2_MOUSE	Bone marrow proteoglycan	223	24.24	6.2	1
Q61879	Myh10	MYH10_MOUSE	Myosin-10	1976	228.855	5.54	9
Q61941	Nnt	NNTM_MOUSE	NAD(P) transhydrogenase, mitochondrial	1086	113.765	7.64	24
Q61990	Pcbp2	PCBP2_MOUSE	Poly(rC)-binding protein 2	362	38.197	6.79	2
Q62000	Ogn	MIME_MOUSE	Mimecan	298	33.991	5.74	9
Q62009	Postn	POSTN_MOUSE	Periostin	838	93.085	7.53	19
Q9CQC7	Ndufb4	NDUB4_MOUSE	NADH dehydrogenase [ubiquinone] 1 beta subcomplex subunit 4	129	15.072	9.89	1
Q62095	Ddx3y	DDX3Y_MOUSE	ATP-dependent RNA helicase DDX3Y	658	73.382	7.53	2
Q62165	Dag1	DAG1_MOUSE	Dystroglycan	893	96.844	8.44	5
Q62167	Ddx3x	DDX3X_MOUSE	ATP-dependent RNA helicase DDX3X	662	73.056	7.18	2
Q62181	Sema3c	SEM3C_MOUSE	Semaphorin-3C	751	85.235	8.65	2
Q62186	Ssr4	SSRD_MOUSE	Translocon-associated protein subunit delta	172	18.924	5.78	4
Q62188	Dpysl3	DPYL3_MOUSE	Dihydropyrimidinase-related protein 3	570	61.897	6.49	5
Q62234	Myom1	MYOM1_MOUSE	Myomesin-1	1667	185.349	6.16	26
Q3UQS2	Lsmem1	LSME1_MOUSE	Leucine-rich single-pass membrane protein 1	128	14.177	5.48	1
Q62267	Sprr1b	SPR1B_MOUSE	Cornifin-B	153	16.625	7.71	1
Q62283	Tspan7	TSN7_MOUSE	Tetraspanin-7	249	27.526	7.2	2
Q62318	Trim28	TIF1B_MOUSE	Transcription intermediary factor 1-beta	834	88.791	5.77	2
Q62351	Tfrc	TFR1_MOUSE	Transferrin receptor protein 1	763	85.677	6.57	11
Q62407	Speg	SPEG_MOUSE	Striated muscle-specific serine/threonine-protein kinase	3262	354.124	8.21	15
Q62425	Ndufa4	NDUA4_MOUSE	Cytochrome c oxidase subunit NDUFA4	82	9.321	9.52	5
Q62465	Vat1	VAT1_MOUSE	Synaptic vesicle membrane protein VAT-1 homolog	406	43.069	6.37	3
Q63739	Ptp4a1	TP4A1_MOUSE	Protein tyrosine phosphatase type IVA 1	173	19.802	8.97	1
Q63810	Ppp3r1	CANB1_MOUSE	Calcineurin subunit B type 1	170	19.288	4.81	3
Q63844	Mapk3	MK03_MOUSE	Mitogen-activated protein kinase 3	380	43.039	6.61	3
Q63870	Col7a1	CO7A1_MOUSE	Collagen alpha-1(VII) chain	2944	295.054	6.34	1
Q63871	Polr2k	RPAB4_MOUSE	DNA-directed RNA polymerases I, II, and III subunit RPABC4	58	6.969	9.06	1
P68040	Rack1	RACK1_MOUSE	Receptor of activated protein C kinase 1	317	35.055	7.69	17
Q640L3	Ccpg1	CCPG1_MOUSE	Cell cycle progression protein 1	753	86.072	5.85	1
Q64133	Maoa	AOFA_MOUSE	Amine oxidase [flavin-containing] A	526	59.564	7.81	10
Q64291	Krt12	K1C12_MOUSE	Keratin, type I cytoskeletal 12	487	52.432	4.82	2
Q64310	Surf4	SURF4_MOUSE	Surfeit locus protein 4	269	30.361	7.78	2
Q64314	Cd34	CD34_MOUSE	Hematopoietic progenitor cell antigen CD34	382	40.957	5.3	1
Q64433	Hspe1	CH10_MOUSE	10 kDa heat shock protein, mitochondrial	102	10.956	8.35	5
Q64449	Mrc2	MRC2_MOUSE	C-type mannose receptor 2	1479	166.968	5.99	4
Q64467	Gapdhs	G3PT_MOUSE	Glyceraldehyde-3-phosphate dehydrogenase, testis-specific	440	47.626	7.88	1
Q64511	Top2b	TOP2B_MOUSE	DNA topoisomerase 2-beta	1612	181.795	8.29	1
Q64514	Tpp2	TPP2_MOUSE	Tripeptidyl-peptidase 2	1262	139.791	6.58	6
Q64518	Atp2a3	AT2A3_MOUSE	Sarcoplasmic/endoplasmic reticulum calcium ATPase 3	1038	113.565	5.85	3
Q64521	Gpd2	GPDM_MOUSE	Glycerol-3-phosphate dehydrogenase, mitochondrial	727	80.902	6.61	19
Q64691	Capn3	CAN3_MOUSE	Calpain-3	821	94.182	6.14	3
Q64727	Vcl	VINC_MOUSE	Vinculin	1066	116.644	6	18
Q64729	Tgfbr1	TGFR1_MOUSE	TGF-beta receptor type-1	503	56.142	7.42	1
Q64737	Gart	PUR2_MOUSE	Trifunctional purine biosynthetic protein adenosine-3	1010	107.436	6.68	3
Q64739	Col11a2	COBA2_MOUSE	Collagen alpha-2(XI) chain	1736	171.431	6.48	4
Q66GT5	Ptpmt1	PTPM1_MOUSE	Phosphatidylglycerophosphatase and protein-tyrosine phosphatase 1	193	21.929	9.72	1
Q66JT7	Coq2	COQ2_MOUSE	4-hydroxybenzoate polyprenyltransferase, mitochondrial	374	40.478	9.2	1
Q66K08	Cilp	CILP1_MOUSE	Cartilage intermediate layer protein 1	1184	132.249	8.21	3
Q68FD5	Cltc	CLH1_MOUSE	Clathrin heavy chain 1	1675	191.435	5.69	20
Q68FE2	Atg9a	ATG9A_MOUSE	Autophagy-related protein 9A	551	63.097	8.12	3
Q68FH4	Galk2	GALK2_MOUSE	N-acetylgalactosamine kinase	458	50.47	6.9	2
Q68FL6	Mars	SYMC_MOUSE	Methionine--tRNA ligase, cytoplasmic	902	101.366	7.14	5
Q69ZN7	Myof	MYOF_MOUSE	Myoferlin	2048	233.177	6.16	7
Q69ZR2	Hectd1	HECD1_MOUSE	E3 ubiquitin-protein ligase HECTD1	2618	289.905	5.41	11
Q69ZS7	Hbs1l	HBS1L_MOUSE	HBS1-like protein	682	75.053	6.46	6
Q69ZZ6	Tmcc1	TMCC1_MOUSE	Transmembrane and coiled-coil domains protein 1	649	71.598	6.55	2
Q6A039	Tbc1d12	TBC12_MOUSE	TBC1 domain family member 12	696	76.762	6.16	1
P06745	Gpi	G6PI_MOUSE	Glucose-6-phosphate isomerase	558	62.727	8.13	3
Q6A4J8	Usp7	UBP7_MOUSE	Ubiquitin carboxyl-terminal hydrolase 7	1103	128.393	5.5	1
Q6DFW4	Nop58	NOP58_MOUSE	Nucleolar protein 58	536	60.305	8.34	2
Q6DIA2	Exoc3l4	EX3L4_MOUSE	Exocyst complex component 3-like protein 4	721	80.985	6.37	3
Q6DID7	Wls	WLS_MOUSE	Protein wntless homolog	541	62.147	7.65	2
Q6DVA0	Lemd2	LEMD2_MOUSE	LEM domain-containing protein 2	511	57.471	9.01	3
Q6DYE8	Enpp3	ENPP3_MOUSE	Ectonucleotide pyrophosphatase/phosphodiesterase family member 3	874	98.598	6.52	4
Q6GQT9	Nomo1	NOMO1_MOUSE	Nodal modulator 1	1214	133.336	6.09	6
Q6GV12	Kdsr	KDSR_MOUSE	3-ketodihydrosphingosine reductase	332	35.933	7.9	2
Q6GYP7	Ralgapa1	RGPA1_MOUSE	Ral GTPase-activating protein subunit alpha-1	2035	229.244	6.1	2
Q6IFX2	Krt42	K1C42_MOUSE	Keratin, type I cytoskeletal 42	452	50.102	5.16	4
Q6IFZ6	Krt77	K2C1B_MOUSE	Keratin, type II cytoskeletal 1b	572	61.322	8.02	2
Q6IME9	Krt72	K2C72_MOUSE	Keratin, type II cytoskeletal 72	520	56.715	7.4	1
Q6KAU8	Atg16l2	A16L2_MOUSE	Autophagy-related protein 16-2	623	69.198	8.27	1
Q6NT99	Dusp23	DUS23_MOUSE	Dual specificity protein phosphatase 23	150	16.627	8.21	4
Q6NVE9	Pptc7	PPTC7_MOUSE	Protein phosphatase PTC7 homolog	310	33.027	5.27	2
Q6NXH9	Krt73	K2C73_MOUSE	Keratin, type II cytoskeletal 73	539	58.875	8.09	1
Q6NZC7	Sec23ip	S23IP_MOUSE	SEC23-interacting protein	998	110.711	5.94	1
Q6NZJ6	Eif4g1	IF4G1_MOUSE	Eukaryotic translation initiation factor 4 gamma 1	1600	175.967	5.4	6
Q6P1B1	Xpnpep1	XPP1_MOUSE	Xaa-Pro aminopeptidase 1	623	69.547	5.54	3
Q6P1F6	Ppp2r2a	2ABA_MOUSE	Serine/threonine-protein phosphatase 2A 55 kDa regulatory subunit B alpha isoform	447	51.659	6.2	4
Q6P2B1	Tnpo3	TNPO3_MOUSE	Transportin-3	923	104.103	5.57	4
Q6P3A8	Bckdhb	ODBB_MOUSE	2-oxoisovalerate dehydrogenase subunit beta, mitochondrial	390	42.853	6.7	5
Q6P4S6	Sik3	SIK3_MOUSE	Serine/threonine-protein kinase SIK3	1311	145.692	6.92	1
Q6P4T2	Snrnp200	U520_MOUSE	U5 small nuclear ribonucleoprotein 200 kDa helicase	2136	244.392	6.06	7
Q6P549	Inppl1	SHIP2_MOUSE	Phosphatidylinositol 3,4,5-trisphosphate 5-phosphatase 2	1257	138.887	6.54	2
Q6P5B0	Rrp12	RRP12_MOUSE	RRP12-like protein	1295	143.041	8.91	1
Q6P5E4	Uggt1	UGGG1_MOUSE	UDP-glucose:glycoprotein glucosyltransferase 1	1551	176.323	5.62	11
Q6P5F9	Xpo1	XPO1_MOUSE	Exportin-1	1071	123.013	6.07	11
Q6P6M7	Sepsecs	SPCS_MOUSE	O-phosphoseryl-tRNA(Sec) selenium transferase	504	55.29	8.06	1
Q6P8I6	Cox11	COX11_MOUSE	Cytochrome c oxidase assembly protein COX11, mitochondrial	275	30.83	8.78	1
Q6P8J7	Ckmt2	KCRS_MOUSE	Creatine kinase S-type, mitochondrial	419	47.443	8.4	19
Q6P8X1	Snx6	SNX6_MOUSE	Sorting nexin-6	406	46.62	6.16	2
Q6P9J9	Ano6	ANO6_MOUSE	Anoctamin-6	911	106.186	6.76	5
Q6P9Q4	Fhod1	FHOD1_MOUSE	FH1/FH2 domain-containing protein 1	1197	129.52	6.28	7
Q6P9R2	Oxsr1	OXSR1_MOUSE	Serine/threonine-protein kinase OSR1	527	58.177	6.43	2
Q6PA06	Atl2	ATLA2_MOUSE	Atlastin-2	583	66.182	5.43	7
Q6PAR5	Gapvd1	GAPD1_MOUSE	GTPase-activating protein and VPS9 domain-containing protein 1	1458	162.3	5.19	2
Q6PB60	Bhlhb9	BHLH9_MOUSE	Protein BHLHb9	539	59.786	8.7	1
Q6PB66	Lrpprc	LPPRC_MOUSE	Leucine-rich PPR motif-containing protein, mitochondrial	1392	156.516	6.83	16
Q6PB93	Galnt2	GALT2_MOUSE	Polypeptide N-acetylgalactosaminyltransferase 2	570	64.473	8.53	1
Q6PCP5	Mff	MFF_MOUSE	Mitochondrial fission factor	291	32.911	6.83	3
Q6PD26	Pigs	PIGS_MOUSE	GPI transamidase component PIG-S	555	61.671	6.93	3
Q6PD28	Ppp2r5b	2A5B_MOUSE	Serine/threonine-protein phosphatase 2A 56 kDa regulatory subunit beta isoform	497	57.306	6.84	2
Q8BS95	Gpr89a	GPHR_MOUSE	Golgi pH regulator	455	52.7	9.22	2
Q6PDL0	Dync1li2	DC1L2_MOUSE	Cytoplasmic dynein 1 light intermediate chain 2	492	54.185	6.28	1
Q6PDN3	Mylk	MYLK_MOUSE	Myosin light chain kinase, smooth muscle	1941	212.792	6.25	1
Q6PE01	Snrnp40	SNR40_MOUSE	U5 small nuclear ribonucleoprotein 40 kDa protein	358	39.251	8.1	3
Q6PEE3	Rrm2b	RIR2B_MOUSE	Ribonucleoside-diphosphate reductase subunit M2 B	351	40.777	5.01	2
Q6PFD9	Nup98	NUP98_MOUSE	Nuclear pore complex protein Nup98-Nup96	1816	197.118	6.18	1
Q6PGB6	Naa50	NAA50_MOUSE	N-alpha-acetyltransferase 50	169	19.402	8.81	1
Q6PGF7	Exoc8	EXOC8_MOUSE	Exocyst complex component 8	716	80.984	5.4	2
Q6PHN9	Rab35	RAB35_MOUSE	Ras-related protein Rab-35	201	23.011	8.29	3
Q6PHU5	Sort1	SORT_MOUSE	Sortilin	825	91.142	5.88	1
Q6PHZ2	Camk2d	KCC2D_MOUSE	Calcium/calmodulin-dependent protein kinase type II subunit delta	499	56.334	7.25	4
Q6PIE5	Atp1a2	AT1A2_MOUSE	Sodium/potassium-transporting ATPase subunit alpha-2	1020	112.145	5.55	18
Q6PIP5	Nudcd1	NUDC1_MOUSE	NudC domain-containing protein 1	582	66.662	5.3	1
Q6QD59	Bnip1	SEC20_MOUSE	Vesicle transport protein SEC20	228	26.159	8.75	2
Q6R0H7	Gnas	GNAS1_MOUSE	Guanine nucleotide-binding protein G(s) subunit alpha isoforms XLas	1133	121.429	4.81	10
Q6RT24	Cenpe	CENPE_MOUSE	Centromere-associated protein E	2474	286.348	5.31	1
Q6TEK5	Vkorc1l1	VKORL_MOUSE	Vitamin K epoxide reductase complex subunit 1-like protein 1	176	19.766	8.95	3
Q6URW6	Myh14	MYH14_MOUSE	Myosin-14	2000	228.446	5.55	6
Q6WKZ8	Ubr2	UBR2_MOUSE	E3 ubiquitin-protein ligase UBR2	1755	199.026	6.33	3
Q6WVG3	Kctd12	KCD12_MOUSE	BTB/POZ domain-containing protein KCTD12	327	35.87	5.81	2
Q6ZPR5	Smpd4	NSMA3_MOUSE	Sphingomyelin phosphodiesterase 4	823	93.216	8.13	2
Q6ZPS2	Carns1	CRNS1_MOUSE	Carnosine synthase 1	827	89.224	6.04	2
Q6ZQ08	Cnot1	CNOT1_MOUSE	CCR4-NOT transcription complex subunit 1	2375	266.637	7.11	4
Q6ZQ11	Chsy1	CHSS1_MOUSE	Chondroitin sulfate synthase 1	800	91.325	9.22	1
Q6ZQ38	Cand1	CAND1_MOUSE	Cullin-associated NEDD8-dissociated protein 1	1230	136.245	5.78	9
Q6ZQ73	Cand2	CAND2_MOUSE	Cullin-associated NEDD8-dissociated protein 2	1235	135.546	5.58	22
Q6ZQH8	Nup188	NU188_MOUSE	Nucleoporin NUP188 homolog	1759	196.57	7.01	4
Q6ZQI3	Mlec	MLEC_MOUSE	Malectin	291	32.322	6.05	6
Q6ZWN5	Rps9	RS9_MOUSE	40S ribosomal protein S9	194	22.578	10.65	11
Q6ZWQ7	Spcs3	SPCS3_MOUSE	Signal peptidase complex subunit 3	180	20.301	8.62	2
Q6ZWU9	Rps27	RS27_MOUSE	40S ribosomal protein S27	84	9.455	9.45	2
Q6ZWV3	Rpl10	RL10_MOUSE	60S ribosomal protein L10	214	24.588	10.08	6
Q6ZWV7	Rpl35	RL35_MOUSE	60S ribosomal protein L35	123	14.544	11.05	2
Q70IV5	Synm	SYNEM_MOUSE	Synemin	1561	173.105	5.12	8
Q70KF4	Cmya5	CMYA5_MOUSE	Cardiomyopathy-associated protein 5	3739	412.787	4.75	6
Q71KT5	Tm7sf2	ERG24_MOUSE	Delta(14)-sterol reductase	418	46.491	8.28	2
Q71LX4	Tln2	TLN2_MOUSE	Talin-2	2375	253.462	5.8	3
Q8BW41	Pomgnt2	PMGT2_MOUSE	Protein O-linked-mannose beta-1,4-N-acetylglucosaminyltransferase 2	605	69.334	8.78	2
Q76MZ3	Ppp2r1a	2AAA_MOUSE	Serine/threonine-protein phosphatase 2A 65 kDa regulatory subunit A alpha isoform	589	65.281	5.11	7
Q78IK2	Usmg5	ATPMD_MOUSE	Up-regulated during skeletal muscle growth protein 5	58	6.377	9.83	1
Q78IK4	Apool	MIC27_MOUSE	MICOS complex subunit Mic27	265	29.242	9.31	2
Q78PY7	Snd1	SND1_MOUSE	Staphylococcal nuclease domain-containing protein 1	910	102.025	7.43	2
Q78T54	Vma21	VMA21_MOUSE	Vacuolar ATPase assembly integral membrane protein Vma21	101	11.358	7.24	1
Q791T5	Mtch1	MTCH1_MOUSE	Mitochondrial carrier homolog 1	389	41.538	9.32	5
Q791V5	Mtch2	MTCH2_MOUSE	Mitochondrial carrier homolog 2	303	33.477	8.25	6
Q7M729	Scn4b	SCN4B_MOUSE	Sodium channel subunit beta-4	228	25.176	8.82	3
Q7TMB8	Cyfip1	CYFP1_MOUSE	Cytoplasmic FMR1-interacting protein 1	1253	145.148	6.9	10
Q7TMF3	Ndufa12	NDUAC_MOUSE	NADH dehydrogenase [ubiquinone] 1 alpha subcomplex subunit 12	145	17.076	9.36	5
Q7TMM9	Tubb2a	TBB2A_MOUSE	Tubulin beta-2A chain	445	49.875	4.89	3
Q7TMW6	Narfl	CIAO3_MOUSE	Cytosolic Fe-S cluster assembly factor NARFL	476	53.075	6.48	1
Q7TMY8	Huwe1	HUWE1_MOUSE	E3 ubiquitin-protein ligase HUWE1	4377	482.332	5.22	5
Q7TNC4	Luc7l2	LC7L2_MOUSE	Putative RNA-binding protein Luc7-like 2	392	46.555	10.1	1
Q7TPR4	Actn1	ACTN1_MOUSE	Alpha-actinin-1	892	103.004	5.38	2
Q7TQ32	Hfe2	RGMC_MOUSE	Hemojuvelin	420	44.82	7.84	1
Q7TQ48	Srl	SRCA_MOUSE	Sarcalumenin	910	99.123	4.46	24
Q9R062	Gyg1	GLYG_MOUSE	Glycogenin-1	333	37.378	5.29	2
Q7TQI3	Otub1	OTUB1_MOUSE	Ubiquitin thioesterase OTUB1	271	31.25	4.94	2
Q7TQK1	Ints7	INT7_MOUSE	Integrator complex subunit 7	966	106.793	8.22	1
Q7TQK5	Ccdc93	CCD93_MOUSE	Coiled-coil domain-containing protein 93	629	72.558	8.29	1
Q7TSF1	Dsg1b	DSG1B_MOUSE	Desmoglein-1-beta	1060	114.382	4.84	1
Q7TSH2	Phkb	KPBB_MOUSE	Phosphorylase b kinase regulatory subunit beta	1085	123.811	6.83	27
Q7TSQ8	Pdpr	PDPR_MOUSE	Pyruvate dehydrogenase phosphatase regulatory subunit, mitochondrial	878	99.167	6.35	10
Q9D8V0	Hm13	HM13_MOUSE	Minor histocompatibility antigen H13	378	41.721	6.04	2
Q7TT45	Rragd	RRAGD_MOUSE	Ras-related GTP-binding protein D	449	51.2	5.25	1
Q7TT50	Cdc42bpb	MRCKB_MOUSE	Serine/threonine-protein kinase MRCK beta	1713	194.63	6.46	3
Q80SZ7	Gng5	GBG5_MOUSE	Guanine nucleotide-binding protein G(I)/G(S)/G(O) subunit gamma-5	68	7.314	9.85	1
Q80T21	Adamtsl4	ATL4_MOUSE	ADAMTS-like protein 4	1036	113.152	8.15	3
Q80TL7	Mon2	MON2_MOUSE	Protein MON2 homolog	1715	188.958	6.13	2
Q80TY4	St18	ST18_MOUSE	Suppression of tumorigenicity 18 protein	1045	114.678	6.44	1
Q80U63	Mfn2	MFN2_MOUSE	Mitofusin-2	757	86.133	6.77	6
Q80U78	Pum1	PUM1_MOUSE	Pumilio homolog 1	1189	126.541	6.86	1
Q80U95	Ube3c	UBE3C_MOUSE	Ubiquitin-protein ligase E3C	1083	123.896	6.39	5
Q80UG5	Septin9	SEPT9_MOUSE	Septin-9	583	65.534	8.9	3
Q80UM3	Naa15	NAA15_MOUSE	N-alpha-acetyltransferase 15, NatA auxiliary subunit	865	100.897	7.62	8
Q80UM7	Mogs	MOGS_MOUSE	Mannosyl-oligosaccharide glucosidase	834	91.774	9	3
Q80UU9	Pgrmc2	PGRC2_MOUSE	Membrane-associated progesterone receptor component 2	217	23.32	5.15	1
Q80W47	Wipi2	WIPI2_MOUSE	WD repeat domain phosphoinositide-interacting protein 2	445	48.446	5.86	1
Q80W54	Zmpste24	FACE1_MOUSE	CAAX prenyl protease 1 homolog	475	54.699	6.95	6
Q80WJ7	Mtdh	LYRIC_MOUSE	Protein LYRIC	579	63.808	9.33	3
Q80WQ2	Vac14	VAC14_MOUSE	Protein VAC14 homolog	782	87.992	6.13	1
Q80X19	Col14a1	COEA1_MOUSE	Collagen alpha-1(XIV) chain	1797	192.892	5.1	20
Q80X85	Mrps7	RT07_MOUSE	28S ribosomal protein S7, mitochondrial	242	28.045	9.94	2
Q80X95	Rraga	RRAGA_MOUSE	Ras-related GTP-binding protein A	313	36.543	7.72	5
Q80XB4	Nrap	NRAP_MOUSE	Nebulin-related-anchoring protein	1728	195.633	9.31	24
Q80XI4	Pip4k2b	PI42B_MOUSE	Phosphatidylinositol 5-phosphate 4-kinase type-2 beta	416	47.289	7.33	2
Q80XN0	Bdh1	BDH_MOUSE	D-beta-hydroxybutyrate dehydrogenase, mitochondrial	343	38.274	9.01	3
Q80Y84	Kdm5b	KDM5B_MOUSE	Lysine-specific demethylase 5B	1544	175.442	6.43	1
Q80YD1	Supv3l1	SUV3_MOUSE	ATP-dependent RNA helicase SUPV3L1, mitochondrial	779	86.95	7.84	1
Q80YV2	Zc3hc1	NIPA_MOUSE	Nuclear-interacting partner of ALK	501	55.161	5.38	1
Q80YV4	Pank4	PANK4_MOUSE	Pantothenate kinase 4	820	91.464	6.71	8
Q80YX1	Tnc	TENA_MOUSE	Tenascin	2110	231.659	4.89	3
Q80ZJ6	Zer1	ZER1_MOUSE	Protein zer-1 homolog	779	89.018	5.94	3
P01942	Hba	HBA_MOUSE	Hemoglobin subunit alpha	142	15.076	8.22	3
Q811J3	Ireb2	IREB2_MOUSE	Iron-responsive element-binding protein 2	963	104.854	6.93	1
Q811Q9	Pcyt1b	PCY1B_MOUSE	Choline-phosphate cytidylyltransferase B	369	41.874	6.4	1
Q811U4	Mfn1	MFN1_MOUSE	Mitofusin-1	741	83.673	6.51	8
Q8BFP9	Pdk1	PDK1_MOUSE	[Pyruvate dehydrogenase (acetyl-transferring)] kinase isozyme 1, mitochondrial	434	48.964	8.19	5
Q8BFR5	Tufm	EFTU_MOUSE	Elongation factor Tu, mitochondrial	452	49.477	7.56	20
Q8BFT2	Haus4	HAUS4_MOUSE	HAUS augmin-like complex subunit 4	363	42.17	5.81	1
Q8BFV2	Pcid2	PCID2_MOUSE	PCI domain-containing protein 2	399	46.102	8.53	1
Q8BFY9	Tnpo1	TNPO1_MOUSE	Transportin-1	898	102.291	4.98	5
Q8BFZ3	Actbl2	ACTBL_MOUSE	Beta-actin-like protein 2	376	41.977	5.49	1
Q8BFZ9	Erlin2	ERLN2_MOUSE	Erlin-2	340	37.849	5.5	9
Q8BG05	Hnrnpa3	ROA3_MOUSE	Heterogeneous nuclear ribonucleoprotein A3	379	39.628	9.01	2
Q8BG60	Txnip	TXNIP_MOUSE	Thioredoxin-interacting protein	397	44.334	6.87	1
Q8BGA9	Oxa1l	OXA1L_MOUSE	Mitochondrial inner membrane protein OXA1L	433	48.189	9.61	2
Q8BGF6	Elmod2	ELMD2_MOUSE	ELMO domain-containing protein 2	293	34.724	8.57	1
Q8BGH2	Samm50	SAM50_MOUSE	Sorting and assembly machinery component 50 homolog	469	51.831	6.8	11
Q8BGH4	Reep1	REEP1_MOUSE	Receptor expression-enhancing protein 1	201	22.27	9.5	2
Q8BGI7	Lrrc39	LRC39_MOUSE	Leucine-rich repeat-containing protein 39	337	39.036	6.11	2
Q8BGK2	Adprhl1	ARHL1_MOUSE	[Protein ADP-ribosylarginine] hydrolase-like protein 1	353	39.86	5.91	1
Q8BGM7	Prkag3	AAKG3_MOUSE	5'-AMP-activated protein kinase subunit gamma-3	489	53.815	5.15	3
Q8BGQ7	Aars	SYAC_MOUSE	Alanine--tRNA ligase, cytoplasmic	968	106.841	5.67	2
Q8BGS2	Bola2	BOLA2_MOUSE	BolA-like protein 2	86	10.208	6.16	1
Q8BGT5	Gpt2	ALAT2_MOUSE	Alanine aminotransferase 2	522	57.906	8	4
Q8BGV0	Nars2	SYNM_MOUSE	Probable asparagine--tRNA ligase, mitochondrial	477	53.927	7.36	3
P68433	Hist1h3a	H31_MOUSE	Histone H3.1	136	15.394	11.12	5
Q8BGZ7	Krt75	K2C75_MOUSE	Keratin, type II cytoskeletal 75	551	59.704	8.31	2
Q8BH00	Aldh8a1	AL8A1_MOUSE	Aldehyde dehydrogenase family 8 member A1	487	53.629	7.55	1
Q8BH04	Pck2	PCKGM_MOUSE	Phosphoenolpyruvate carboxykinase [GTP], mitochondrial	640	70.482	7.28	3
Q8BH24	Tm9sf4	TM9S4_MOUSE	Transmembrane 9 superfamily member 4	643	74.644	7.23	3
Q8CGP0	Hist3h2bb	H2B3B_MOUSE	Histone H2B type 3-B	126	13.9	10.32	2
Q8BH59	Slc25a12	CMC1_MOUSE	Calcium-binding mitochondrial carrier protein Aralar1	677	74.523	8.25	21
Q8BH61	F13a1	F13A_MOUSE	Coagulation factor XIII A chain	732	83.155	5.92	2
Q8BH64	Ehd2	EHD2_MOUSE	EH domain-containing protein 2	543	61.136	6.51	11
Q8BH79	Ano10	ANO10_MOUSE	Anoctamin-10	659	76.138	6.7	6
Q8BH95	Echs1	ECHM_MOUSE	Enoyl-CoA hydratase, mitochondrial	290	31.454	8.48	8
P62806	Hist1h4a	H4_MOUSE	Histone H4	103	11.36	11.36	8
Q8BHN0	Ppm1l	PPM1L_MOUSE	Protein phosphatase 1L	360	41.023	5.99	3
Q8BHN3	Ganab	GANAB_MOUSE	Neutral alpha-glucosidase AB	944	106.844	6.06	14
Q8BHS6	Armcx3	ARMX3_MOUSE	Armadillo repeat-containing X-linked protein 3	379	42.593	8.68	4
Q8BHY3	Ano1	ANO1_MOUSE	Anoctamin-1	960	110.845	7.83	1
Q8BIG7	Comtd1	CMTD1_MOUSE	Catechol O-methyltransferase domain-containing protein 1	262	28.943	8.32	1
Q8BIJ6	Iars2	SYIM_MOUSE	Isoleucine--tRNA ligase, mitochondrial	1012	112.732	6.81	9
Q8BJ03	Cox15	COX15_MOUSE	Cytochrome c oxidase assembly protein COX15 homolog	413	45.823	9.79	3
Q8BJS4	Sun2	SUN2_MOUSE	SUN domain-containing protein 2	731	81.555	7.02	3
Q8BJU2	Tspan9	TSN9_MOUSE	Tetraspanin-9	239	26.719	7.42	1
Q8BJW6	Eif2a	EIF2A_MOUSE	Eukaryotic translation initiation factor 2A	581	64.363	8.91	1
Q8BJY1	Psmd5	PSMD5_MOUSE	26S proteasome non-ATPase regulatory subunit 5	504	55.937	5.21	2
Q8BJZ4	Mrps35	RT35_MOUSE	28S ribosomal protein S35, mitochondrial	320	35.953	8.59	1
Q8BK08	Tmem11	TMM11_MOUSE	Transmembrane protein 11, mitochondrial	190	21.298	7.36	4
Q8BK63	Csnk1a1	KC1A_MOUSE	Casein kinase I isoform alpha	337	38.89	9.57	3
Q8BK64	Ahsa1	AHSA1_MOUSE	Activator of 90 kDa heat shock protein ATPase homolog 1	338	38.093	5.53	2
Q8BK72	Mrps27	RT27_MOUSE	28S ribosomal protein S27, mitochondrial	415	47.748	5.5	4
Q8BK84	Dupd1	DUPD1_MOUSE	Dual specificity phosphatase DUPD1	215	24.177	6.52	3
Q8BKC5	Ipo5	IPO5_MOUSE	Importin-5	1097	123.511	4.93	8
Q8BKE6	Cyp20a1	CP20A_MOUSE	Cytochrome P450 20A1	462	52.116	6.95	1
Q8BKF1	Polrmt	RPOM_MOUSE	DNA-directed RNA polymerase, mitochondrial	1207	136.618	9.09	1
Q8BKZ9	Pdhx	ODPX_MOUSE	Pyruvate dehydrogenase protein X component, mitochondrial	501	53.965	7.75	4
Q8BL65	Ablim2	ABLM2_MOUSE	Actin-binding LIM protein 2	612	68.063	8.02	1
Q8BL86	Mblac2	MBLC2_MOUSE	Metallo-beta-lactamase domain-containing protein 2	279	31.186	6.86	2
Q8BLY2	Tarsl2	SYTC2_MOUSE	Probable threonine--tRNA ligase 2, cytoplasmic	790	91.26	7.53	1
Q8BMA6	Srp68	SRP68_MOUSE	Signal recognition particle subunit SRP68	625	70.53	8.57	2
Q8BMD8	Slc25a24	SCMC1_MOUSE	Calcium-binding mitochondrial carrier protein SCaMC-1	475	52.868	7.43	4
Q8BMF3	Me3	MAON_MOUSE	NADP-dependent malic enzyme, mitochondrial	604	67.056	7.83	10
Q8BMF4	Dlat	ODP2_MOUSE	Dihydrolipoyllysine-residue acetyltransferase component of pyruvate dehydrogenase complex, mitochondrial	642	67.899	8.57	12
Q8BMJ2	Lars	SYLC_MOUSE	Leucine--tRNA ligase, cytoplasmic	1178	134.106	7.05	3
P00493	Hprt1	HPRT_MOUSE	Hypoxanthine-guanine phosphoribosyltransferase	218	24.555	6.68	3
Q8BMK4	Ckap4	CKAP4_MOUSE	Cytoskeleton-associated protein 4	575	63.654	5.64	2
Q8BML9	Qars	SYQ_MOUSE	Glutamine--tRNA ligase	775	87.621	7.31	4
Q8BMS1	Hadha	ECHA_MOUSE	Trifunctional enzyme subunit alpha, mitochondrial	763	82.617	9.14	18
Q8BND3	Wdr35	WDR35_MOUSE	WD repeat-containing protein 35	1181	133.905	6.34	1
Q8BNU0	Armc6	ARMC6_MOUSE	Armadillo repeat-containing protein 6	468	50.651	6	2
Q8BP47	Nars	SYNC_MOUSE	Asparagine--tRNA ligase, cytoplasmic	559	64.238	5.86	6
Q8BP67	Rpl24	RL24_MOUSE	60S ribosomal protein L24	157	17.768	11.25	6
Q8BP92	Rcn2	RCN2_MOUSE	Reticulocalbin-2	320	37.248	4.42	1
Q8BPB5	Efemp1	FBLN3_MOUSE	EGF-containing fibulin-like extracellular matrix protein 1	493	54.916	5.14	1
Q8BPC6	4933405O20Rik	IDHG2_MOUSE	Probable isocitrate dehydrogenase [NAD] gamma 2, mitochondrial	396	43.821	8.37	1
Q8BPE4	Tmem177	TM177_MOUSE	Transmembrane protein 177	311	34.046	9.77	1
Q8BPM2	Map4k5	M4K5_MOUSE	Mitogen-activated protein kinase kinase kinase kinase 5	847	94.985	7.83	1
Q8BPT6	Immp2l	IMP2L_MOUSE	Mitochondrial inner membrane protease subunit 2	175	19.588	9.54	1
Q8BRF7	Scfd1	SCFD1_MOUSE	Sec1 family domain-containing protein 1	639	72.277	6.38	1
Q8BRK8	Prkaa2	AAPK2_MOUSE	5'-AMP-activated protein kinase catalytic subunit alpha-2	552	61.982	7.87	6
Q8BRK9	Man2a2	MA2A2_MOUSE	Alpha-mannosidase 2x	1152	130.566	6.87	5
Q8BRN9	Cc2d1b	C2D1B_MOUSE	Coiled-coil and C2 domain-containing protein 1B	848	93.034	5.41	1
Q7TT37	Elp1	ELP1_MOUSE	Elongator complex protein 1	1333	149.489	6	2
Q8BSF4	Pisd	PISD_MOUSE	Phosphatidylserine decarboxylase proenzyme, mitochondrial	406	45.898	9.57	1
Q8C0Z1	Fam234a	F234A_MOUSE	Protein FAM234A	555	60.538	5.68	1
Q8BTH8	Csnk1g1	KC1G1_MOUSE	Casein kinase I isoform gamma-1	459	52.711	9.01	1
Q8BTJ4	Enpp4	ENPP4_MOUSE	Bis(5'-adenosyl)-triphosphatase enpp4	456	51.578	6.73	1
Q8BTM8	Flna	FLNA_MOUSE	Filamin-A	2647	281.046	6.04	34
Q8BTV2	Cpsf7	CPSF7_MOUSE	Cleavage and polyadenylation specificity factor subunit 7	471	51.979	8	1
Q8BTX9	Hsdl1	HSDL1_MOUSE	Inactive hydroxysteroid dehydrogenase-like protein 1	330	36.844	8.48	4
A2AUC9	Klhl41	KLH41_MOUSE	Kelch-like protein 41	606	68.147	5.17	12
Q8BU30	Iars	SYIC_MOUSE	Isoleucine--tRNA ligase, cytoplasmic	1262	144.179	6.55	4
Q8BUR4	Dock1	DOCK1_MOUSE	Dedicator of cytokinesis protein 1	1865	214.949	7.62	2
Q8BUZ1	Abra	ABRA_MOUSE	Actin-binding Rho-activating protein	375	42.804	7.21	1
Q8BVE3	Atp6v1h	VATH_MOUSE	V-type proton ATPase subunit H	483	55.819	6.61	1
Q8BVG4	Dpp9	DPP9_MOUSE	Dipeptidyl peptidase 9	862	97.939	6.65	3
Q8BVI5	Stx16	STX16_MOUSE	Syntaxin-16	326	37.057	5.86	2
Q8BVU0	Lrch3	LRCH3_MOUSE	Leucine-rich repeat and calponin homology domain-containing protein 3	778	86.287	7.03	1
Q8BVW0	Ganc	GANC_MOUSE	Neutral alpha-glucosidase C	898	101.943	6.32	2
Q8BW10	Nob1	NOB1_MOUSE	RNA-binding protein NOB1	403	45.435	7.31	1
Q9D783	Klhl40	KLH40_MOUSE	Kelch-like protein 40	621	69.545	5.17	5
Q8BWA5	Klhl31	KLH31_MOUSE	Kelch-like protein 31	634	70.136	6.9	5
Q8BWF0	Aldh5a1	SSDH_MOUSE	Succinate-semialdehyde dehydrogenase, mitochondrial	523	55.933	8.25	7
Q8BWM0	Ptges2	PGES2_MOUSE	Prostaglandin E synthase 2	384	43.296	9	6
Q8BWQ6	9030624J02Rik	VP35L_MOUSE	UPF0505 protein C16orf62 homolog	963	109.007	7.31	2
Q8BWT1	Acaa2	THIM_MOUSE	3-ketoacyl-CoA thiolase, mitochondrial	397	41.803	8.09	11
Q8BWY3	Etf1	ERF1_MOUSE	Eukaryotic peptide chain release factor subunit 1	437	49	5.71	2
Q8BX02	Kank2	KANK2_MOUSE	KN motif and ankyrin repeat domain-containing protein 2	843	90.19	5.55	1
Q8BX80	Engase	ENASE_MOUSE	Cytosolic endo-beta-N-acetylglucosaminidase	734	82.893	6.65	2
Q8BX90	Fndc3a	FND3A_MOUSE	Fibronectin type-III domain-containing protein 3A	1198	131.874	6.64	1
Q8BXA5	Clptm1l	CLP1L_MOUSE	Cleft lip and palate transmembrane protein 1-like protein	539	62.143	8.84	1
Q8BXN7	Ppm1k	PPM1K_MOUSE	Protein phosphatase 1K, mitochondrial	372	40.893	6.39	1
Q8BXQ2	Pigt	PIGT_MOUSE	GPI transamidase component PIG-T	582	65.663	8.4	7
Q8BXZ1	Tmx3	TMX3_MOUSE	Protein disulfide-isomerase TMX3	456	51.815	5.16	3
Q8BY87	Usp47	UBP47_MOUSE	Ubiquitin carboxyl-terminal hydrolase 47	1376	157.356	5.11	3
Q8BY89	Slc44a2	CTL2_MOUSE	Choline transporter-like protein 2	706	80.057	8.79	5
Q8BYA0	Tbcd	TBCD_MOUSE	Tubulin-specific chaperone D	1196	133.236	6.51	6
Q8BYJ6	Tbc1d4	TBCD4_MOUSE	TBC1 domain family member 4	1307	147.358	7.33	1
Q8BYK6	Ythdf3	YTHD3_MOUSE	YTH domain-containing family protein 3	585	63.922	9.04	1
Q8BYU6	Tor1aip2	TOIP2_MOUSE	Torsin-1A-interacting protein 2	502	54.463	4.86	1
Q8BZ20	Parp12	PAR12_MOUSE	Poly [ADP-ribose] polymerase 12	711	79.866	8.54	1
Q8BZ52	Fsd2	FSD2_MOUSE	Fibronectin type III and SPRY domain-containing protein 2	692	78.674	4.93	3
Q8BZ71	Stac3	STAC3_MOUSE	SH3 and cysteine-rich domain-containing protein 3	360	40.975	6.38	10
Q8BZF8	Pgm5	PGM5_MOUSE	Phosphoglucomutase-like protein 5	567	62.181	7.18	6
Q8C052	Map1s	MAP1S_MOUSE	Microtubule-associated protein 1S	973	102.875	7.02	2
Q8C0C7	Farsa	SYFA_MOUSE	Phenylalanine--tRNA ligase alpha subunit	508	57.563	8.28	3
Q8C0L0	Tmx4	TMX4_MOUSE	Thioredoxin-related transmembrane protein 4	335	37.108	4.37	2
Q8C0L9	Gpcpd1	GPCP1_MOUSE	Glycerophosphocholine phosphodiesterase GPCPD1	675	76.531	5.58	3
Q3V384	Afg1l	AFG1L_MOUSE	AFG1-like ATPase	480	54.279	8.03	3
Q7TQ95	Lnpk	LNP_MOUSE	Protein lunapark	425	47.47	5.27	4
Q8C129	Lnpep	LCAP_MOUSE	Leucyl-cystinyl aminopeptidase	1025	117.229	5.96	7
Q8C167	Prepl	PPCEL_MOUSE	Prolyl endopeptidase-like	725	83.141	6.65	2
Q8C1B7	Septin11	SEP11_MOUSE	Septin-11	431	49.663	6.68	1
P35550	Fbl	FBRL_MOUSE	rRNA 2'-O-methyltransferase fibrillarin	327	34.286	10.24	2
P62827	Ran	RAN_MOUSE	GTP-binding nuclear protein Ran	216	24.408	7.49	5
Q8C2L6	Tmem161b	T161B_MOUSE	Transmembrane protein 161B	487	55.43	8.37	1
Q8C2Q3	Rbm14	RBM14_MOUSE	RNA-binding protein 14	669	69.406	9.67	2
Q8C3X2	Ccdc90b	CC90B_MOUSE	Coiled-coil domain-containing protein 90B, mitochondrial	256	29.578	8.53	1
Q8C3X8	Lmf2	LMF2_MOUSE	Lipase maturation factor 2	702	79.947	9.99	1
Q8C460	Eri3	ERI3_MOUSE	ERI1 exoribonuclease 3	337	37.165	8.07	1
Q8C5H8	Nadk2	NAKD2_MOUSE	NAD kinase 2, mitochondrial	452	50.827	8.07	2
Q8C6G8	Wdr26	WDR26_MOUSE	WD repeat-containing protein 26	641	70.499	6.16	1
Q8C6K9	Col6a6	CO6A6_MOUSE	Collagen alpha-6(VI) chain	2265	246.169	6.83	13
Q8C7B8	Zswim4	ZSWM4_MOUSE	Zinc finger SWIM domain-containing protein 4	1101	122.367	7.28	1
Q8C7D2	Crbn	CRBN_MOUSE	Protein cereblon	445	50.847	5.33	3
Q8C7E7	Stbd1	STBD1_MOUSE	Starch-binding domain-containing protein 1	338	36.105	5.99	3
Q8C7H1	Mmaa	MMAA_MOUSE	Methylmalonic aciduria type A homolog, mitochondrial	415	45.903	9.32	1
Q8C7K6	Pcyox1l	PCYXL_MOUSE	Prenylcysteine oxidase-like	495	54.84	7.65	6
Q8C7R4	Uba6	UBA6_MOUSE	Ubiquitin-like modifier-activating enzyme 6	1053	117.891	6.11	2
Q8C7X2	Emc1	EMC1_MOUSE	ER membrane protein complex subunit 1	997	111.535	7.43	20
Q8C878	Uba3	UBA3_MOUSE	NEDD8-activating enzyme E1 catalytic subunit	462	51.704	5.45	4
Q8C8H8	Ky	KY_MOUSE	Kyphoscoliosis peptidase	661	75.043	7.59	1
P0DN34	Ndufb1	NDUB1_MOUSE	NADH dehydrogenase [ubiquinone] 1 beta subcomplex subunit 1	57	6.95	8.21	1
Q8CA71	Shisa4	SHSA4_MOUSE	Protein shisa-4	197	21.468	7.42	2
Q8CAK1	Iba57	CAF17_MOUSE	Putative transferase CAF17 homolog, mitochondrial	358	38.375	9.01	1
Q8CAQ8	Immt	MIC60_MOUSE	MICOS complex subunit Mic60	757	83.848	6.61	12
Q8CBE3	Wdr37	WDR37_MOUSE	WD repeat-containing protein 37	496	55.012	7.23	4
Q8CBG9	Rnf170	RN170_MOUSE	E3 ubiquitin-protein ligase RNF170	286	33.392	5.66	1
Q8CC21	Ttc19	TTC19_MOUSE	Tetratricopeptide repeat protein 19, mitochondrial	365	41.208	6.21	2
Q8CC88	Vwa8	VWA8_MOUSE	von Willebrand factor A domain-containing protein 8	1905	213.287	6.6	12
Q8CCK0	H2afy2	H2AW_MOUSE	Core histone macro-H2A.2	372	40.067	9.69	1
Q8CD92	Ttc27	TTC27_MOUSE	Tetratricopeptide repeat protein 27	847	96.369	5.77	1
Q8CDN6	Txnl1	TXNL1_MOUSE	Thioredoxin-like protein 1	289	32.217	4.96	1
Q5HZI9	Slc25a51	S2551_MOUSE	Solute carrier family 25 member 51	298	33.668	9.66	3
Q8CE90	Map2k7	MP2K7_MOUSE	Dual specificity mitogen-activated protein kinase kinase 7	535	59.274	9.11	1
Q8CEE7	Rdh13	RDH13_MOUSE	Retinol dehydrogenase 13	334	36.441	8.85	2
Q8CEI1	Bola3	BOLA3_MOUSE	BolA-like protein 3	110	12.22	8.97	1
Q8CES0	Naa30	NAA30_MOUSE	N-alpha-acetyltransferase 30	364	39.408	5.64	1
Q8CFI0	Nedd4l	NED4L_MOUSE	E3 ubiquitin-protein ligase NEDD4-like	1004	115.347	6.15	1
Q8CG19	Ltbp1	LTBP1_MOUSE	Latent-transforming growth factor beta-binding protein 1	1712	186.593	6.02	1
Q8CGA0	Ppm1f	PPM1F_MOUSE	Protein phosphatase 1F	452	49.58	5.3	1
Q8CGC7	Eprs	SYEP_MOUSE	Bifunctional glutamate/proline--tRNA ligase	1512	169.972	7.66	14
Q8CGK3	Lonp1	LONM_MOUSE	Lon protease homolog, mitochondrial	949	105.776	6.57	12
Q9QZQ1	Afdn	AFAD_MOUSE	Afadin	1820	206.371	6.32	1
Q8CGR7	Upp2	UPP2_MOUSE	Uridine phosphorylase 2	320	35.732	6.52	1
Q8CGY6	Unc45b	UN45B_MOUSE	Protein unc-45 homolog B	931	103.572	7.97	17
Q8CGY8	Ogt	OGT1_MOUSE	UDP-N-acetylglucosamine--peptide N-acetylglucosaminyltransferase 110 kDa subunit	1046	116.877	6.7	3
Q8CGZ0	Cherp	CHERP_MOUSE	Calcium homeostasis endoplasmic reticulum protein	936	106.102	9.14	1
Q8CH09	Sugp2	SUGP2_MOUSE	SURP and G-patch domain-containing protein 2	1067	118.029	8.31	1
Q8CHH9	Septin8	SEPT8_MOUSE	Septin-8	429	49.781	6	1
Q8CHP8	Pgp	PGP_MOUSE	Glycerol-3-phosphate phosphatase	321	34.519	5.35	3
Q8CHS7	Dhrs7c	DRS7C_MOUSE	Dehydrogenase/reductase SDR family member 7C	311	34.445	8.6	10
Q8CHT0	Aldh4a1	AL4A1_MOUSE	Delta-1-pyrroline-5-carboxylate dehydrogenase, mitochondrial	562	61.802	8.24	2
Q8CI43	Myl6b	MYL6B_MOUSE	Myosin light chain 6B	207	22.735	5.53	2
Q8CI51	Pdlim5	PDLI5_MOUSE	PDZ and LIM domain protein 5	591	63.259	8.25	3
Q8CI59	Steap3	STEA3_MOUSE	Metalloreductase STEAP3	488	54.714	9.22	2
Q8CI75	Dis3l2	DI3L2_MOUSE	DIS3-like exonuclease 2	870	97.713	5.9	1
Q8CI94	Pygb	PYGB_MOUSE	Glycogen phosphorylase, brain form	843	96.668	6.73	8
Q8CIB5	Fermt2	FERM2_MOUSE	Fermitin family homolog 2	680	77.751	6.7	11
Q8CIE6	Copa	COPA_MOUSE	Coatomer subunit alpha	1224	138.344	7.65	9
Q8JZM7	Cdc73	CDC73_MOUSE	Parafibromin	531	60.539	9.61	1
Q8JZN5	Acad9	ACAD9_MOUSE	Acyl-CoA dehydrogenase family member 9, mitochondrial	625	68.679	7.46	11
Q8JZQ2	Afg3l2	AFG32_MOUSE	AFG3-like protein 2	802	89.463	8.6	9
Q8JZQ9	Eif3b	EIF3B_MOUSE	Eukaryotic translation initiation factor 3 subunit B	803	91.313	5.02	2
Q8JZU2	Slc25a1	TXTP_MOUSE	Tricarboxylate transport protein, mitochondrial	311	33.91	9.89	1
Q8JZW4	Cpne5	CPNE5_MOUSE	Copine-5	593	65.551	5.77	1
Q8K010	Oplah	OPLA_MOUSE	5-oxoprolinase	1288	137.525	6.28	4
Q9CQF8	Mrpl57	RT63_MOUSE	Ribosomal protein 63, mitochondrial	102	11.944	10.15	1
Q8K0D5	Gfm1	EFGM_MOUSE	Elongation factor G, mitochondrial	751	83.496	6.92	10
Q8K0E7	Serinc2	SERC2_MOUSE	Serine incorporator 2	450	50.444	6.27	1
Q8K0E8	Fgb	FIBB_MOUSE	Fibrinogen beta chain	481	54.718	7.08	7
Q8K0Z7	Taco1	TACO1_MOUSE	Translational activator of cytochrome c oxidase 1	294	32.293	8.12	3
Q8K1A5	Tmem41b	TM41B_MOUSE	Transmembrane protein 41B	291	32.408	9.31	2
Q8K1J6	Trnt1	TRNT1_MOUSE	CCA tRNA nucleotidyltransferase 1, mitochondrial	434	49.864	8.56	1
Q8K1M6	Dnm1l	DNM1L_MOUSE	Dynamin-1-like protein	742	82.606	7.05	10
Q8K1N1	Pnpla8	PLPL8_MOUSE	Calcium-independent phospholipase A2-gamma	776	87.326	9.23	2
Q8K1R3	Pnpt1	PNPT1_MOUSE	Polyribonucleotide nucleotidyltransferase 1, mitochondrial	783	85.628	8.03	4
Q8K1R7	Nek9	NEK9_MOUSE	Serine/threonine-protein kinase Nek9	984	107.075	5.63	1
Q8K1Z0	Coq9	COQ9_MOUSE	Ubiquinone biosynthesis protein COQ9, mitochondrial	313	35.061	5.92	4
Q8K215	Lyrm4	LYRM4_MOUSE	LYR motif-containing protein 4	91	10.848	10.13	1
Q8K273	Mmgt1	MMGT1_MOUSE	Membrane magnesium transporter 1	131	14.668	9.16	1
Q8K296	Mtmr3	MTMR3_MOUSE	Myotubularin-related protein 3	1196	133.755	5.83	1
A2AMM0	Cavin4	CAVN4_MOUSE	Caveolae-associated protein 4	362	40.983	8.65	1
Q8K2B3	Sdha	SDHA_MOUSE	Succinate dehydrogenase [ubiquinone] flavoprotein subunit, mitochondrial	664	72.539	7.37	16
Q8K2C6	Sirt5	SIR5_MOUSE	NAD-dependent protein deacylase sirtuin-5, mitochondrial	310	34.112	8.53	1
P03888	Mtnd1	NU1M_MOUSE	NADH-ubiquinone oxidoreductase chain 1	318	36.035	6.93	4
Q8K2L8	Trappc12	TPC12_MOUSE	Trafficking protein particle complex subunit 12	797	87.639	4.81	3
Q8K2M0	Mrpl38	RM38_MOUSE	39S ribosomal protein L38, mitochondrial	380	45.002	8.1	1
Q8K2T1	Nmral1	NMRL1_MOUSE	NmrA-like family domain-containing protein 1	309	34.355	6.86	1
Q8K2V6	Ipo11	IPO11_MOUSE	Importin-11	975	112.344	5.26	5
Q8K354	Cbr3	CBR3_MOUSE	Carbonyl reductase [NADPH] 3	277	30.934	6.57	1
Q8K370	Acad10	ACD10_MOUSE	Acyl-CoA dehydrogenase family member 10	1069	118.903	8.24	3
Q8K394	Plcl2	PLCL2_MOUSE	Inactive phospholipase C-like protein 2	1128	125.692	6.92	3
Q8K3J1	Ndufs8	NDUS8_MOUSE	NADH dehydrogenase [ubiquinone] iron-sulfur protein 8, mitochondrial	212	24.023	6.21	6
Q8K411	Pitrm1	PREP_MOUSE	Presequence protease, mitochondrial	1036	117.297	7.2	6
Q8K442	Abca8a	ABC8A_MOUSE	ATP-binding cassette sub-family A member 8-A	1620	184.061	7.28	7
Q8K482	Emilin2	EMIL2_MOUSE	EMILIN-2	1074	117.237	5.62	1
Q8K4B0	Mta1	MTA1_MOUSE	Metastasis-associated protein MTA1	715	80.747	9.29	1
Q8K4I3	Arhgef6	ARHG6_MOUSE	Rho guanine nucleotide exchange factor 6	771	86.996	5.87	1
Q8K4L3	Svil	SVIL_MOUSE	Supervillin	2170	243.011	6.87	8
Q8K4Q0	Rptor	RPTOR_MOUSE	Regulatory-associated protein of mTOR	1335	149.375	6.87	1
Q8K4X7	Agpat4	PLCD_MOUSE	1-acyl-sn-glycerol-3-phosphate acyltransferase delta	378	43.781	8.38	2
Q8N7N5	Dcaf8	DCAF8_MOUSE	DDB1- and CUL4-associated factor 8	591	65.991	5.87	3
Q8QZR5	Gpt	ALAT1_MOUSE	Alanine aminotransferase 1	496	55.107	6.64	2
Q8QZT1	Acat1	THIL_MOUSE	Acetyl-CoA acetyltransferase, mitochondrial	424	44.787	8.51	10
Q8QZY1	Eif3l	EIF3L_MOUSE	Eukaryotic translation initiation factor 3 subunit L	564	66.57	6.44	9
Q8QZY6	Tspan14	TSN14_MOUSE	Tetraspanin-14	270	30.654	6.51	2
Q8R001	Mapre2	MARE2_MOUSE	Microtubule-associated protein RP/EB family member 2	326	36.923	5.38	1
Q8R010	Aimp2	AIMP2_MOUSE	Aminoacyl tRNA synthase complex-interacting multifunctional protein 2	320	35.355	7.83	1
Q8R016	Blmh	BLMH_MOUSE	Bleomycin hydrolase	455	52.477	6.48	1
Q8R050	Gspt1	ERF3A_MOUSE	Eukaryotic peptide chain release factor GTP-binding subunit ERF3A	636	68.582	5.21	1
Q8R054	Srpx2	SRPX2_MOUSE	Sushi repeat-containing protein SRPX2	468	53.106	7.43	1
Q8R081	Hnrnpl	HNRPL_MOUSE	Heterogeneous nuclear ribonucleoprotein L	586	63.923	8.1	1
Q8R0F8	Fahd1	FAHD1_MOUSE	Acylpyruvase FAHD1, mitochondrial	227	25.156	7.69	4
Q8R0W0	Eppk1	EPIPL_MOUSE	Epiplakin	6548	724.183	6.07	1
Q8R0X7	Sgpl1	SGPL1_MOUSE	Sphingosine-1-phosphate lyase 1	568	63.636	9.1	2
Q8R0Y6	Aldh1l1	AL1L1_MOUSE	Cytosolic 10-formyltetrahydrofolate dehydrogenase	902	98.647	5.91	8
Q8R127	Sccpdh	SCPDL_MOUSE	Saccharopine dehydrogenase-like oxidoreductase	429	47.099	8.6	5
Q8R143	Pttg1ip	PTTG_MOUSE	Pituitary tumor-transforming gene 1 protein-interacting protein	174	19.952	8.63	1
Q8R164	Bphl	BPHL_MOUSE	Valacyclovir hydrolase	291	32.83	8.94	2
Q8R1B4	Eif3c	EIF3C_MOUSE	Eukaryotic translation initiation factor 3 subunit C	911	105.465	5.78	1
Q8R1I1	Uqcr10	QCR9_MOUSE	Cytochrome b-c1 complex subunit 9	64	7.441	9.19	1
Q8R1Q8	Dync1li1	DC1L1_MOUSE	Cytoplasmic dynein 1 light intermediate chain 1	523	56.579	6.42	3
Q8R1S0	Coq6	COQ6_MOUSE	Ubiquinone biosynthesis monooxygenase COQ6, mitochondrial	476	51.36	7.17	5
Q8R1V4	Tmed4	TMED4_MOUSE	Transmembrane emp24 domain-containing protein 4	227	26.005	8.18	3
Q8R1Z9	Rnf121	RN121_MOUSE	RING finger protein 121	327	37.961	7.06	1
Q8R2H9	Phospho1	PHOP1_MOUSE	Phosphoethanolamine/phosphocholine phosphatase	267	29.892	7.94	1
Q8R2Q4	Gfm2	RRF2M_MOUSE	Ribosome-releasing factor 2, mitochondrial	779	86.055	6.43	2
Q8R2Q8	Bst2	BST2_MOUSE	Bone marrow stromal antigen 2	172	19.14	7.34	1
Q8R2U4	Ntmt1	NTM1A_MOUSE	N-terminal Xaa-Pro-Lys N-methyltransferase 1	223	25.404	6.9	3
Q8R349	Cdc16	CDC16_MOUSE	Cell division cycle protein 16 homolog	620	71.414	5.76	1
Q8R3E3	Wipi1	WIPI1_MOUSE	WD repeat domain phosphoinositide-interacting protein 1	446	48.727	6.46	1
Q8R3F5	Mcat	FABD_MOUSE	Malonyl-CoA-acyl carrier protein transacylase, mitochondrial	381	41.901	8.1	2
Q8R3G9	Tspan8	TSN8_MOUSE	Tetraspanin-8	235	25.565	5.16	1
Q8R3K3	Ptcd2	PTCD2_MOUSE	Pentatricopeptide repeat-containing protein 2, mitochondrial	381	43.815	9.04	1
P03893	Mtnd2	NU2M_MOUSE	NADH-ubiquinone oxidoreductase chain 2	345	38.726	9.92	2
Q8R3Z5	Cacnb1	CACB1_MOUSE	Voltage-dependent L-type calcium channel subunit beta-1	597	65.446	6.62	5
P03899	Mtnd3	NU3M_MOUSE	NADH-ubiquinone oxidoreductase chain 3	115	13.21	4.64	1
Q8R411	Myct1	MYCT1_MOUSE	Myc target protein 1	188	21.066	11	1
Q8R429	Atp2a1	AT2A1_MOUSE	Sarcoplasmic/endoplasmic reticulum calcium ATPase 1	994	109.355	5.22	39
Q8R480	Nup85	NUP85_MOUSE	Nuclear pore complex protein Nup85	656	74.728	5.57	1
Q8R4E4	Myoz3	MYOZ3_MOUSE	Myozenin-3	245	26.965	9.17	2
Q8R4N0	Clybl	CLYBL_MOUSE	Citrate lyase subunit beta-like protein, mitochondrial	338	37.525	8.54	3
Q8R527	Rhoq	RHOQ_MOUSE	Rho-related GTP-binding protein RhoQ	205	22.63	6.32	2
Q8R5A0	Smyd2	SMYD2_MOUSE	N-lysine methyltransferase SMYD2	433	49.535	6.95	5
Q8R5H1	Usp15	UBP15_MOUSE	Ubiquitin carboxyl-terminal hydrolase 15	981	112.254	5.17	2
Q8R5J9	Arl6ip5	PRAF3_MOUSE	PRA1 family protein 3	188	21.543	9.61	1
Q8VBT0	Tmx1	TMX1_MOUSE	Thioredoxin-related transmembrane protein 1	278	31.376	5.29	1
Q8VBT1	Txlnb	TXLNB_MOUSE	Beta-taxilin	685	77.159	5.01	1
Q8VBV7	Cops8	CSN8_MOUSE	COP9 signalosome complex subunit 8	209	23.241	5.2	1
Q8VBZ3	Clptm1	CLPT1_MOUSE	Cleft lip and palate transmembrane protein 1 homolog	664	75.243	6.3	5
Q8VC74	Cox18	COX18_MOUSE	Mitochondrial inner membrane protein COX18	331	36.279	9.73	3
Q8VCH6	Dhcr24	DHC24_MOUSE	Delta(24)-sterol reductase	516	60.073	8.16	3
Q8VCI0	Plbd1	PLBL1_MOUSE	Phospholipase B-like 1	550	62.958	8.87	1
Q8VCM5	Mul1	MUL1_MOUSE	Mitochondrial ubiquitin ligase activator of NFKB 1	352	39.81	7.96	3
Q8VCM7	Fgg	FIBG_MOUSE	Fibrinogen gamma chain	436	49.36	5.86	5
Q8VCM8	Ncln	NCLN_MOUSE	Nicalin	563	62.868	6.49	5
Q8VCR8	Mylk2	MYLK2_MOUSE	Myosin light chain kinase 2, skeletal/cardiac muscle	613	65.948	5.67	7
Q8VCT3	Rnpep	AMPB_MOUSE	Aminopeptidase B	650	72.37	5.35	4
Q8VCW8	Acsf2	ACSF2_MOUSE	Acyl-CoA synthetase family member 2, mitochondrial	615	67.907	8.18	1
Q8VD26	Tmem143	TM143_MOUSE	Transmembrane protein 143	458	51.563	9.26	5
Q8VDC0	Lars2	SYLM_MOUSE	Probable leucine--tRNA ligase, mitochondrial	902	101.415	8.19	2
Q8VDD5	Myh9	MYH9_MOUSE	Myosin-9	1960	226.232	5.66	32
Q8VDJ3	Hdlbp	VIGLN_MOUSE	Vigilin	1268	141.655	6.87	3
Q8VDM4	Psmd2	PSMD2_MOUSE	26S proteasome non-ATPase regulatory subunit 2	908	100.139	5.17	5
Q8VDM6	Hnrnpul1	HNRL1_MOUSE	Heterogeneous nuclear ribonucleoprotein U-like protein 1	859	95.942	6.58	1
Q8VDN2	Atp1a1	AT1A1_MOUSE	Sodium/potassium-transporting ATPase subunit alpha-1	1023	112.91	5.45	14
Q8VDP6	Cdipt	CDIPT_MOUSE	CDP-diacylglycerol--inositol 3-phosphatidyltransferase	213	23.583	8.27	1
Q8VDQ8	Sirt2	SIR2_MOUSE	NAD-dependent protein deacetylase sirtuin-2	389	43.228	5.35	4
Q8VDS8	Stx18	STX18_MOUSE	Syntaxin-18	334	38.358	5.77	1
Q8VE38	Oxnad1	OXND1_MOUSE	Oxidoreductase NAD-binding domain-containing protein 1	311	34.705	8.13	3
Q8VE47	Uba5	UBA5_MOUSE	Ubiquitin-like modifier-activating enzyme 5	403	44.761	4.96	1
Q8VE95	C030006K11Rik	CH082_MOUSE	UPF0598 protein C8orf82 homolog	218	24.314	8.7	1
Q8VED5	Krt79	K2C79_MOUSE	Keratin, type II cytoskeletal 79	531	57.517	7.69	2
Q8VEE1	Lmcd1	LMCD1_MOUSE	LIM and cysteine-rich domains protein 1	365	40.969	7.93	7
Q8VEH5	Epm2aip1	EPMIP_MOUSE	EPM2A-interacting protein 1	606	70.052	5.87	2
Q8VEJ9	Vps4a	VPS4A_MOUSE	Vacuolar protein sorting-associated protein 4A	437	48.876	7.8	1
Q8VEK0	Tmem30a	CC50A_MOUSE	Cell cycle control protein 50A	364	41.035	8.37	3
Q8VEK3	Hnrnpu	HNRPU_MOUSE	Heterogeneous nuclear ribonucleoprotein U	800	87.863	6.24	8
Q8VEM8	Slc25a3	MPCP_MOUSE	Phosphate carrier protein, mitochondrial	357	39.606	9.26	14
Q8VHE0	Sec63	SEC63_MOUSE	Translocation protein SEC63 homolog	760	87.815	5.38	4
Q8VHK1	Caskin2	CSKI2_MOUSE	Caskin-2	1201	126.701	7.39	1
Q8VHX6	Flnc	FLNC_MOUSE	Filamin-C	2726	290.937	5.95	62
Q8VI75	Ipo4	IPO4_MOUSE	Importin-4	1082	119.198	5.03	4
Q8VIJ6	Sfpq	SFPQ_MOUSE	Splicing factor, proline- and glutamine-rich	699	75.394	9.44	1
Q8WUR0	1600014C10Rik	CS012_MOUSE	Protein C19orf12 homolog	141	15.077	7.18	1
Q91V01	Lpcat3	MBOA5_MOUSE	Lysophospholipid acyltransferase 5	487	56.11	8.56	5
Q91V41	Rab14	RAB14_MOUSE	Ras-related protein Rab-14	215	23.882	6.21	6
Q91V61	Sfxn3	SFXN3_MOUSE	Sideroflexin-3	321	35.384	9.51	1
Q91V79	Fitm1	FITM1_MOUSE	Fat storage-inducing transmembrane protein 1	292	32.259	9.95	4
Q91V92	Acly	ACLY_MOUSE	ATP-citrate synthase	1091	119.651	7.44	8
Q91VA6	Poldip2	PDIP2_MOUSE	Polymerase delta-interacting protein 2	368	41.844	8.63	6
Q91VC3	Eif4a3	IF4A3_MOUSE	Eukaryotic initiation factor 4A-III	411	46.81	6.73	1
Q91VC9	Ghitm	GHITM_MOUSE	Growth hormone-inducible transmembrane protein	346	37.25	9.8	2
Q91VD9	Ndufs1	NDUS1_MOUSE	NADH-ubiquinone oxidoreductase 75 kDa subunit, mitochondrial	727	79.726	5.72	21
Q91VH2	Snx9	SNX9_MOUSE	Sorting nexin-9	595	66.504	5.52	2
Q91VI7	Rnh1	RINI_MOUSE	Ribonuclease inhibitor	456	49.784	4.78	2
P03911	Mtnd4	NU4M_MOUSE	NADH-ubiquinone oxidoreductase chain 4	459	51.847	9.38	3
Q91VJ4	Stk38	STK38_MOUSE	Serine/threonine-protein kinase 38	465	54.139	7.34	2
Q91VK1	Bzw2	BZW2_MOUSE	Basic leucine zipper and W2 domain-containing protein 2	419	48.033	6.68	2
Q91VR2	Atp5c1	ATPG_MOUSE	ATP synthase subunit gamma, mitochondrial	298	32.865	9.01	9
Q91VU6	Dcaf11	DCA11_MOUSE	DDB1- and CUL4-associated factor 11	549	61.953	6.44	2
Q91W50	Csde1	CSDE1_MOUSE	Cold shock domain-containing protein E1	798	88.735	6.37	2
Q91W90	Txndc5	TXND5_MOUSE	Thioredoxin domain-containing protein 5	417	46.386	5.78	1
Q9D020	Nt5c3a	5NT3A_MOUSE	Cytosolic 5'-nucleotidase 3A	331	37.228	6.65	2
Q91WC3	Acsl6	ACSL6_MOUSE	Long-chain-fatty-acid--CoA ligase 6	697	77.967	7.34	17
Q91WC9	Daglb	DGLB_MOUSE	Sn1-specific diacylglycerol lipase beta	669	73.857	6.73	1
Q91WD5	Ndufs2	NDUS2_MOUSE	NADH dehydrogenase [ubiquinone] iron-sulfur protein 2, mitochondrial	463	52.592	6.99	15
Q91WG4	Elp2	ELP2_MOUSE	Elongator complex protein 2	831	93.034	5.82	4
Q91WK1	Spryd4	SPRY4_MOUSE	SPRY domain-containing protein 4	207	23.26	9.45	4
Q91WK2	Eif3h	EIF3H_MOUSE	Eukaryotic translation initiation factor 3 subunit H	352	39.807	6.67	1
Q91WS0	Cisd1	CISD1_MOUSE	CDGSH iron-sulfur domain-containing protein 1	108	12.089	9.06	4
Q91X72	Hpx	HEMO_MOUSE	Hemopexin	460	51.285	7.8	1
Q91X88	Pomgnt1	PMGT1_MOUSE	Protein O-linked-mannose beta-1,2-N-acetylglucosaminyltransferase 1	660	75.062	6.67	1
Q91XD7	Creld1	CREL1_MOUSE	Cysteine-rich with EGF-like domain protein 1	420	45.687	5.02	6
Q91XF4	Rnf167	RN167_MOUSE	E3 ubiquitin-protein ligase RNF167	347	37.99	5.15	1
Q91YE6	Ipo9	IPO9_MOUSE	Importin-9	1041	115.978	4.81	1
Q91YE8	Synpo2	SYNP2_MOUSE	Synaptopodin-2	1087	116.455	7.37	2
Q91YH5	Atl3	ATLA3_MOUSE	Atlastin-3	541	60.537	6.1	5
Q91YI0	Asl	ARLY_MOUSE	Argininosuccinate lyase	464	51.707	6.96	1
Q91YM4	Tbrg4	FAKD4_MOUSE	Protein TBRG4	630	71.468	8.34	3
Q91YP0	L2hgdh	L2HDH_MOUSE	L-2-hydroxyglutarate dehydrogenase, mitochondrial	464	50.866	8.29	8
Q91YP3	Dera	DEOC_MOUSE	Deoxyribose-phosphate aldolase	318	34.953	8.72	5
Q05920	Pc	PYC_MOUSE	Pyruvate carboxylase, mitochondrial	1178	129.602	6.71	13
Q91YQ5	Rpn1	RPN1_MOUSE	Dolichyl-diphosphooligosaccharide--protein glycosyltransferase subunit 1	608	68.486	6.46	14
Q91YR5	Mettl13	EFNMT_MOUSE	Methyltransferase-like protein 13	698	78.707	6.83	1
Q91YT0	Ndufv1	NDUV1_MOUSE	NADH dehydrogenase [ubiquinone] flavoprotein 1, mitochondrial	464	50.802	8.21	18
Q91YY4	Atpaf2	ATPF2_MOUSE	ATP synthase mitochondrial F1 complex assembly factor 2	289	33.268	6.32	3
Q91Z53	Grhpr	GRHPR_MOUSE	Glyoxylate reductase/hydroxypyruvate reductase	328	35.306	7.65	2
Q91Z83	Myh7	MYH7_MOUSE	Myosin-7	1935	222.741	5.76	28
Q91ZA3	Pcca	PCCA_MOUSE	Propionyl-CoA carboxylase alpha chain, mitochondrial	724	79.871	7.25	12
Q91ZE0	Tmlhe	TMLH_MOUSE	Trimethyllysine dioxygenase, mitochondrial	421	49.578	8.25	3
Q91ZJ5	Ugp2	UGPA_MOUSE	UTP--glucose-1-phosphate uridylyltransferase	508	56.944	7.61	9
Q91ZM2	Sh2b1	SH2B1_MOUSE	SH2B adapter protein 1	756	79.576	5.25	1
Q91ZW3	Smarca5	SMCA5_MOUSE	SWI/SNF-related matrix-associated actin-dependent regulator of chromatin subfamily A member 5	1051	121.55	8.15	3
Q91ZX7	Lrp1	LRP1_MOUSE	Prolow-density lipoprotein receptor-related protein 1	4545	504.411	5.36	9
Q920A5	Scpep1	RISC_MOUSE	Retinoid-inducible serine carboxypeptidase	452	50.932	5.66	1
Q920I9	Wdr7	WDR7_MOUSE	WD repeat-containing protein 7	1489	163.345	6.9	1
Q920M5	Coro6	CORO6_MOUSE	Coronin-6	471	52.566	5.96	4
Q920N1	Odf3	ODF3A_MOUSE	Outer dense fiber protein 3	254	27.632	9.82	1
Q921F2	Tardbp	TADBP_MOUSE	TAR DNA-binding protein 43	414	44.519	6.7	5
Q921G7	Etfdh	ETFD_MOUSE	Electron transfer flavoprotein-ubiquinone oxidoreductase, mitochondrial	616	68.048	7.58	13
Q9D0F9	Pgm1	PGM1_MOUSE	Phosphoglucomutase-1	562	61.38	6.57	17
Q921M3	Sf3b3	SF3B3_MOUSE	Splicing factor 3B subunit 3	1217	135.465	5.26	5
Q921N7	Tmem70	TMM70_MOUSE	Transmembrane protein 70, mitochondrial	253	28.256	7.47	1
Q921S7	Mrpl37	RM37_MOUSE	39S ribosomal protein L37, mitochondrial	423	48.31	8.84	1
Q921X9	Pdia5	PDIA5_MOUSE	Protein disulfide-isomerase A5	517	59.229	7.5	1
Q921Y4	Mfsd5	MFSD5_MOUSE	Molybdate-anion transporter	450	49.647	7.96	1
Q922B1	Macrod1	MACD1_MOUSE	O-acetyl-ADP-ribose deacetylase MACROD1	323	35.272	8.85	1
Q922B2	Dars	SYDC_MOUSE	Aspartate--tRNA ligase, cytoplasmic	501	57.111	6.49	12
Q922D4	Ppp6r3	PP6R3_MOUSE	Serine/threonine-protein phosphatase 6 regulatory subunit 3	844	94.593	4.58	1
Q922D8	Mthfd1	C1TC_MOUSE	C-1-tetrahydrofolate synthase, cytoplasmic	935	101.136	7.14	15
Q922E4	Pcyt2	PCY2_MOUSE	Ethanolamine-phosphate cytidylyltransferase	404	45.207	6.58	5
Q922E6	Fastkd2	FAKD2_MOUSE	FAST kinase domain-containing protein 2, mitochondrial	689	78.897	8.9	1
Q922F4	Tubb6	TBB6_MOUSE	Tubulin beta-6 chain	447	50.058	4.89	4
Q922H4	Gmppa	GMPPA_MOUSE	Mannose-1-phosphate guanyltransferase alpha	420	46.215	7.62	1
Q922Q1	Marc2	MARC2_MOUSE	Mitochondrial amidoxime reducing component 2	338	38.17	8.68	5
Q922R8	Pdia6	PDIA6_MOUSE	Protein disulfide-isomerase A6	440	48.07	5.14	5
Q922U2	Krt5	K2C5_MOUSE	Keratin, type II cytoskeletal 5	580	61.729	7.75	13
Q922Y1	Ubxn1	UBXN1_MOUSE	UBX domain-containing protein 1	297	33.552	5.26	2
Q923B6	Steap4	STEA4_MOUSE	Metalloreductase STEAP4	470	52.96	9.17	2
Q923T7	Trim7	TRIM7_MOUSE	E3 ubiquitin-protein ligase TRIM7	510	56.985	8.05	1
Q923T9	Camk2g	KCC2G_MOUSE	Calcium/calmodulin-dependent protein kinase type II subunit gamma	529	59.569	7.58	5
Q924C5	Alpk3	ALPK3_MOUSE	Alpha-protein kinase 3	1678	180.088	6.15	2
Q924D0	Rtn4ip1	RT4I1_MOUSE	Reticulon-4-interacting protein 1, mitochondrial	396	43.344	9.2	6
Q924X2	Cpt1b	CPT1B_MOUSE	Carnitine O-palmitoyltransferase 1, muscle isoform	772	88.16	8.38	10
Q99JY8	Plpp3	PLPP3_MOUSE	Phospholipid phosphatase 3	312	35.193	9.07	2
Q93092	Taldo1	TALDO_MOUSE	Transaldolase	337	37.363	7.03	2
Q99J27	Slc33a1	ACATN_MOUSE	Acetyl-coenzyme A transporter 1	550	61.036	8.16	2
Q99J39	Mlycd	DCMC_MOUSE	Malonyl-CoA decarboxylase, mitochondrial	492	54.701	8.94	4
Q99J99	Mpst	THTM_MOUSE	3-mercaptopyruvate sulfurtransferase	297	33.002	6.58	4
Q99JB2	Stoml2	STML2_MOUSE	Stomatin-like protein 2, mitochondrial	353	38.361	8.87	7
Q99JB8	Pacsin3	PACN3_MOUSE	Protein kinase C and casein kinase II substrate protein 3	424	48.555	6.1	6
Q99JH8	Kdelr1	ERD21_MOUSE	ER lumen protein-retaining receptor 1	212	24.544	8.62	2
Q99JI4	Psmd6	PSMD6_MOUSE	26S proteasome non-ATPase regulatory subunit 6	389	45.507	5.52	5
Q99JN2	Klhl22	KLH22_MOUSE	Kelch-like protein 22	634	71.641	5.71	2
Q99JR5	Tinagl1	TINAL_MOUSE	Tubulointerstitial nephritis antigen-like	466	52.63	6.77	2
Q99JR8	Smarcd2	SMRD2_MOUSE	SWI/SNF-related matrix-associated actin-dependent regulator of chromatin subfamily D member 2	531	59.048	9.64	1
Q99JW4	Lims1	LIMS1_MOUSE	LIM and senescent cell antigen-like-containing domain protein 1	325	37.215	8.05	2
Q99JX4	Eif3m	EIF3M_MOUSE	Eukaryotic translation initiation factor 3 subunit M	374	42.49	5.74	2
Q99JY0	Hadhb	ECHB_MOUSE	Trifunctional enzyme subunit beta, mitochondrial	475	51.353	9.38	13
Q99JY3	Gimap4	GIMA4_MOUSE	GTPase IMAP family member 4	219	24.539	7.02	1
Q91WB2	Plpp7	PLPP7_MOUSE	Inactive phospholipid phosphatase 7	271	29.691	9.99	1
Q99JY9	Actr3	ARP3_MOUSE	Actin-related protein 3	418	47.327	5.88	3
Q99K28	Arfgap2	ARFG2_MOUSE	ADP-ribosylation factor GTPase-activating protein 2	520	56.563	8.18	1
Q99K41	Emilin1	EMIL1_MOUSE	EMILIN-1	1017	107.518	5.3	9
Q99K48	Nono	NONO_MOUSE	Non-POU domain-containing octamer-binding protein	473	54.506	8.95	3
Q99KF1	Tmed9	TMED9_MOUSE	Transmembrane emp24 domain-containing protein 9	235	27.11	8.41	4
Q99KH8	Stk24	STK24_MOUSE	Serine/threonine-protein kinase 24	431	47.924	5.43	1
Q99KI0	Aco2	ACON_MOUSE	Aconitate hydratase, mitochondrial	780	85.41	7.93	28
Q99KI3	Emc3	EMC3_MOUSE	ER membrane protein complex subunit 3	261	29.96	6.81	3
Q99KK2	Cmas	NEUA_MOUSE	N-acylneuraminate cytidylyltransferase	432	48.028	8.1	2
Q99KK9	Hars2	SYHM_MOUSE	Probable histidine--tRNA ligase, mitochondrial	505	56.949	8.32	2
Q99KQ4	Nampt	NAMPT_MOUSE	Nicotinamide phosphoribosyltransferase	491	55.413	7.15	12
Q99KV1	Dnajb11	DJB11_MOUSE	DnaJ homolog subfamily B member 11	358	40.53	6.32	2
Q99L13	Hibadh	3HIDH_MOUSE	3-hydroxyisobutyrate dehydrogenase, mitochondrial	335	35.417	8.13	4
Q99L45	Eif2s2	IF2B_MOUSE	Eukaryotic translation initiation factor 2 subunit 2	331	38.068	5.8	1
Q99L48	Nmd3	NMD3_MOUSE	60S ribosomal export protein NMD3	503	57.574	7.17	3
Q99LB2	Dhrs4	DHRS4_MOUSE	Dehydrogenase/reductase SDR family member 4	279	29.866	9.38	3
Q99LC3	Ndufa10	NDUAA_MOUSE	NADH dehydrogenase [ubiquinone] 1 alpha subcomplex subunit 10, mitochondrial	355	40.578	7.78	4
Q99LC5	Etfa	ETFA_MOUSE	Electron transfer flavoprotein subunit alpha, mitochondrial	333	34.988	8.38	14
Q99LC8	Eif2b1	EI2BA_MOUSE	Translation initiation factor eIF-2B subunit alpha	305	33.795	8.32	3
Q99LD4	Gps1	CSN1_MOUSE	COP9 signalosome complex subunit 1	471	53.408	6.84	3
Q99LD9	Eif2b2	EI2BB_MOUSE	Translation initiation factor eIF-2B subunit beta	351	38.873	6.24	1
Q99LE6	Abcf2	ABCF2_MOUSE	ATP-binding cassette sub-family F member 2	628	71.736	7.05	4
P58389	Ptpa	PTPA_MOUSE	Serine/threonine-protein phosphatase 2A activator	323	36.687	6.39	4
Q99LI2	Clcc1	CLCC1_MOUSE	Chloride channel CLIC-like protein 1	539	60.582	5.68	2
Q99LP6	Grpel1	GRPE1_MOUSE	GrpE protein homolog 1, mitochondrial	217	24.292	8.38	4
Q99LR1	Abhd12	ABD12_MOUSE	Monoacylglycerol lipase ABHD12	398	45.241	8.72	1
Q99LX0	Park7	PARK7_MOUSE	Protein/nucleic acid deglycase DJ-1	189	20.008	6.77	1
Q99LY9	Ndufs5	NDUS5_MOUSE	NADH dehydrogenase [ubiquinone] iron-sulfur protein 5	106	12.639	8.92	1
Q99M01	Fars2	SYFM_MOUSE	Phenylalanine--tRNA ligase, mitochondrial	451	52.303	7.17	4
Q99M31	Hspa14	HSP7E_MOUSE	Heat shock 70 kDa protein 14	509	54.616	5.92	1
Q99M71	Epdr1	EPDR1_MOUSE	Mammalian ependymin-related protein 1	224	25.469	7.58	2
Q99M87	Dnaja3	DNJA3_MOUSE	DnaJ homolog subfamily A member 3, mitochondrial	480	52.41	9.22	6
Q99ME6	Atp1b4	AT1B4_MOUSE	Protein ATP1B4	356	41.374	4.82	6
Q99ME9	Gtpbp4	NOG1_MOUSE	Nucleolar GTP-binding protein 1	634	74.066	9.52	2
Q99MN1	Kars	SYK_MOUSE	Lysine--tRNA ligase	595	67.796	5.94	5
Q99MN9	Pccb	PCCB_MOUSE	Propionyl-CoA carboxylase beta chain, mitochondrial	541	58.372	7.66	14
Q99MQ4	Aspn	ASPN_MOUSE	Asporin	373	42.545	8.57	7
Q99MQ5	Col25a1	COPA1_MOUSE	Collagen alpha-1(XXV) chain	666	65.337	8.51	1
Q99MR6	Srrt	SRRT_MOUSE	Serrate RNA effector molecule homolog	875	100.39	5.97	1
Q99MR8	Mccc1	MCCA_MOUSE	Methylcrotonoyl-CoA carboxylase subunit alpha, mitochondrial	717	79.293	7.83	8
Q99MR9	Ppp1r3a	PPR3A_MOUSE	Protein phosphatase 1 regulatory subunit 3A	1089	121.36	5.1	2
Q99MS7	Ehbp1l1	EH1L1_MOUSE	EH domain-binding protein 1-like protein 1	1716	184.722	4.73	3
Q99MZ7	Pecr	PECR_MOUSE	Peroxisomal trans-2-enoyl-CoA reductase	303	32.39	8.29	2
Q99N28	Cadm3	CADM3_MOUSE	Cell adhesion molecule 3	396	42.938	5.8	1
Q99N93	Mrpl16	RM16_MOUSE	39S ribosomal protein L16, mitochondrial	251	28.785	10.27	1
Q99N96	Mrpl1	RM01_MOUSE	39S ribosomal protein L1, mitochondrial	336	37.573	8.72	2
Q99NB1	Acss1	ACS2L_MOUSE	Acetyl-coenzyme A synthetase 2-like, mitochondrial	682	74.576	6.98	5
Q99NB9	Sf3b1	SF3B1_MOUSE	Splicing factor 3B subunit 1	1304	145.724	7.09	1
Q99P72	Rtn4	RTN4_MOUSE	Reticulon-4	1162	126.535	4.54	7
Q99P81	Abcg3	ABCG3_MOUSE	ATP-binding cassette sub-family G member 3	650	73.566	7.17	3
Q99P91	Gpnmb	GPNMB_MOUSE	Transmembrane glycoprotein NMB	574	63.635	7.61	1
Q99PG2	Ogfr	OGFR_MOUSE	Opioid growth factor receptor	633	70.636	4.77	1
Q99PR8	Hspb2	HSPB2_MOUSE	Heat shock protein beta-2	182	20.362	5.43	3
Q99PT1	Arhgdia	GDIR1_MOUSE	Rho GDP-dissociation inhibitor 1	204	23.393	5.2	1
Q99PV0	Prpf8	PRP8_MOUSE	Pre-mRNA-processing-splicing factor 8	2335	273.443	8.84	8
Q9CPP6	Ndufa5	NDUA5_MOUSE	NADH dehydrogenase [ubiquinone] 1 alpha subcomplex subunit 5	116	13.351	8.1	2
Q9CPQ1	Cox6c	COX6C_MOUSE	Cytochrome c oxidase subunit 6C	76	8.464	10.14	1
Q9CPQ8	Atp5l	ATP5L_MOUSE	ATP synthase subunit g, mitochondrial	103	11.417	9.74	1
Q9CPR4	Rpl17	RL17_MOUSE	60S ribosomal protein L17	184	21.409	10.18	6
Q9CPR5	Mrpl15	RM15_MOUSE	39S ribosomal protein L15, mitochondrial	295	33.521	10.07	1
Q91VJ2	Cavin3	CAVN3_MOUSE	Caveolae-associated protein 3	260	27.837	5.57	2
Q9CPU4	Mgst3	MGST3_MOUSE	Microsomal glutathione S-transferase 3	153	16.947	9.5	2
Q9CPW4	Arpc5	ARPC5_MOUSE	Actin-related protein 2/3 complex subunit 5	151	16.278	5.67	1
Q9CPX7	Mrps16	RT16_MOUSE	28S ribosomal protein S16, mitochondrial	135	15.182	9.67	1
Q9CPY7	Lap3	AMPL_MOUSE	Cytosol aminopeptidase	519	56.106	7.72	10
Q9CPZ8	Cmc1	COXM1_MOUSE	COX assembly mitochondrial protein homolog	106	12.544	8.24	1
Q9CQ54	Ndufc2	NDUC2_MOUSE	NADH dehydrogenase [ubiquinone] 1 subunit C2	120	14.154	9.2	4
Q9CQ56	Use1	USE1_MOUSE	Vesicle transport protein USE1	270	30.574	9.11	2
Q9CQ60	Pgls	6PGL_MOUSE	6-phosphogluconolactonase	257	27.237	5.85	1
Q9CQ62	Decr1	DECR_MOUSE	2,4-dienoyl-CoA reductase, mitochondrial	335	36.191	8.95	3
Q9CQ69	Uqcrq	QCR8_MOUSE	Cytochrome b-c1 complex subunit 8	82	9.762	10.26	1
Q9CQ75	Ndufa2	NDUA2_MOUSE	NADH dehydrogenase [ubiquinone] 1 alpha subcomplex subunit 2	99	10.909	9.99	2
Q9CQ80	Vps25	VPS25_MOUSE	Vacuolar protein-sorting-associated protein 25	176	20.735	6.34	1
Q9CQ92	Fis1	FIS1_MOUSE	Mitochondrial fission 1 protein	152	16.998	8.53	4
Q9CQA1	Trappc5	TPPC5_MOUSE	Trafficking protein particle complex subunit 5	188	20.782	9.66	2
Q9CQA3	Sdhb	SDHB_MOUSE	Succinate dehydrogenase [ubiquinone] iron-sulfur subunit, mitochondrial	282	31.793	8.68	11
Q9CQA9	Ntpcr	NTPCR_MOUSE	Cancer-related nucleoside-triphosphatase homolog	190	20.654	9.72	1
Q9CQB5	Cisd2	CISD2_MOUSE	CDGSH iron-sulfur domain-containing protein 2	135	15.232	9.51	1
Q9CQC6	Bzw1	BZW1_MOUSE	Basic leucine zipper and W2 domain-containing protein 1	419	48.013	5.92	1
Q8K2C9	Hacd3	HACD3_MOUSE	Very-long-chain (3R)-3-hydroxyacyl-CoA dehydratase 3	362	43.103	9.13	1
Q9CQC9	Sar1b	SAR1B_MOUSE	GTP-binding protein SAR1b	198	22.367	6.11	6
Q9CQD1	Rab5a	RAB5A_MOUSE	Ras-related protein Rab-5A	215	23.584	8.15	2
Q9CQE7	Ergic3	ERGI3_MOUSE	Endoplasmic reticulum-Golgi intermediate compartment protein 3	383	43.181	6.47	1
O54724	Cavin1	CAVN1_MOUSE	Caveolae-associated protein 1	392	43.927	5.52	7
Q9CQF9	Pcyox1	PCYOX_MOUSE	Prenylcysteine oxidase	505	56.459	6.92	10
Q9CQG6	Tmem147	TM147_MOUSE	Transmembrane protein 147	224	25.318	7.77	3
Q9CQH3	Ndufb5	NDUB5_MOUSE	NADH dehydrogenase [ubiquinone] 1 beta subcomplex subunit 5, mitochondrial	189	21.696	9.41	1
Q9CQJ8	Ndufb9	NDUB9_MOUSE	NADH dehydrogenase [ubiquinone] 1 beta subcomplex subunit 9	179	21.97	7.8	2
Q9CQL4	Mrpl20	RM20_MOUSE	39S ribosomal protein L20, mitochondrial	149	17.584	11.11	2
Q9CQL5	Mrpl18	RM18_MOUSE	39S ribosomal protein L18, mitochondrial	180	20.664	9.28	2
Q9CQN1	Trap1	TRAP1_MOUSE	Heat shock protein 75 kDa, mitochondrial	706	80.159	6.68	11
Q9CQN3	Tomm6	TOM6_MOUSE	Mitochondrial import receptor subunit TOM6 homolog	74	7.86	4.89	1
Q9CQP0	Mrpl33	RM33_MOUSE	39S ribosomal protein L33, mitochondrial	65	7.411	10.89	1
Q9CQQ7	Atp5f1	AT5F1_MOUSE	ATP synthase F(0) complex subunit B1, mitochondrial	256	28.93	9.06	4
Q9CQR2	Rps21	RS21_MOUSE	40S ribosomal protein S21	83	9.136	8.51	1
Q9CQR4	Acot13	ACO13_MOUSE	Acyl-coenzyme A thioesterase 13	140	15.173	8.82	2
Q9CQR6	Ppp6c	PPP6_MOUSE	Serine/threonine-protein phosphatase 6 catalytic subunit	305	35.136	5.69	4
Q9CQS4	Slc25a46	S2546_MOUSE	Solute carrier family 25 member 46	418	46.195	7.64	5
Q9CQS8	Sec61b	SC61B_MOUSE	Protein transport protein Sec61 subunit beta	96	9.952	11.56	1
Q9CQU3	Rer1	RER1_MOUSE	Protein RER1	196	22.973	9.51	3
Q9CQV1	Pam16	TIM16_MOUSE	Mitochondrial import inner membrane translocase subunit TIM16	125	13.776	9.64	1
Q9CQV5	Mrps24	RT24_MOUSE	28S ribosomal protein S24, mitochondrial	167	18.889	9.76	2
Q9CQV7	Dnajc19	TIM14_MOUSE	Mitochondrial import inner membrane translocase subunit TIM14	116	12.429	10.1	2
Q9CQW0	Emc6	EMC6_MOUSE	ER membrane protein complex subunit 6	110	12.01	10.07	1
Q9CQW1	Ykt6	YKT6_MOUSE	Synaptobrevin homolog YKT6	198	22.3	6.35	1
Q9CQW2	Arl8b	ARL8B_MOUSE	ADP-ribosylation factor-like protein 8B	186	21.525	8.43	3
Q9CQX2	Cyb5b	CYB5B_MOUSE	Cytochrome b5 type B	146	16.308	4.89	1
Q9CQY5	Magt1	MAGT1_MOUSE	Magnesium transporter protein 1	335	37.944	9.76	4
P62821	Rab1a	RAB1A_MOUSE	Ras-related protein Rab-1A	205	22.663	6.21	1
Q9CQZ5	Ndufa6	NDUA6_MOUSE	NADH dehydrogenase [ubiquinone] 1 alpha subcomplex subunit 6	131	15.273	10.11	7
Q9CQZ6	Ndufb3	NDUB3_MOUSE	NADH dehydrogenase [ubiquinone] 1 beta subcomplex subunit 3	104	11.685	9.04	1
Q9CR16	Ppid	PPID_MOUSE	Peptidyl-prolyl cis-trans isomerase D	370	40.717	7.43	1
Q9CR21	Ndufab1	ACPM_MOUSE	Acyl carrier protein, mitochondrial	156	17.359	5.21	5
Q9CR26	Vta1	VTA1_MOUSE	Vacuolar protein sorting-associated protein VTA1 homolog	309	33.892	6.13	1
Q9CR57	Rpl14	RL14_MOUSE	60S ribosomal protein L14	217	23.549	11.02	4
Q9CR61	Ndufb7	NDUB7_MOUSE	NADH dehydrogenase [ubiquinone] 1 beta subcomplex subunit 7	137	16.32	8.18	3
Q9CR62	Slc25a11	M2OM_MOUSE	Mitochondrial 2-oxoglutarate/malate carrier protein	314	34.133	9.94	12
Q9CR67	Tmem33	TMM33_MOUSE	Transmembrane protein 33	247	28.013	9.66	4
Q9CR68	Uqcrfs1	UCRI_MOUSE	Cytochrome b-c1 complex subunit Rieske, mitochondrial	274	29.349	8.7	8
Q9CR76	Tmem186	TM186_MOUSE	Transmembrane protein 186	216	24.616	10.11	3
Q9CRA7	Atp5s	ATP5S_MOUSE	ATP synthase subunit s, mitochondrial	200	23.26	8.06	1
Q9CRB8	Mtfp1	MTFP1_MOUSE	Mitochondrial fission process protein 1	166	18.303	8.68	3
Q9CRB9	Chchd3	MIC19_MOUSE	MICOS complex subunit Mic19	227	26.318	8.37	2
Q9CRC0	Vkorc1	VKOR1_MOUSE	Vitamin K epoxide reductase complex subunit 1	161	17.756	9.14	1
Q9CRD0	Ociad1	OCAD1_MOUSE	OCIA domain-containing protein 1	247	27.593	7.81	2
Q9CRD2	Emc2	EMC2_MOUSE	ER membrane protein complex subunit 2	297	34.912	6.81	4
Q9CRY7	Gdpd1	GDPD1_MOUSE	Lysophospholipase D GDPD1	314	35.844	8.31	4
Q9CSH3	Dis3	RRP44_MOUSE	Exosome complex exonuclease RRP44	958	108.769	7.53	1
Q9CU62	Smc1a	SMC1A_MOUSE	Structural maintenance of chromosomes protein 1A	1233	143.146	7.64	3
Q9CVB6	Arpc2	ARPC2_MOUSE	Actin-related protein 2/3 complex subunit 2	300	34.336	7.36	5
Q9CWD8	Nubpl	NUBPL_MOUSE	Iron-sulfur protein NUBPL	319	34.117	9.07	1
P51150	Rab7a	RAB7A_MOUSE	Ras-related protein Rab-7a	207	23.475	6.7	11
Q9CWJ9	Atic	PUR9_MOUSE	Bifunctional purine biosynthesis protein PURH	592	64.177	6.76	1
Q9CWP6	Mospd2	MSPD2_MOUSE	Motile sperm domain-containing protein 2	518	59.817	5.67	1
Q91YQ1	Rab29	RAB7L_MOUSE	Ras-related protein Rab-7L1	204	23.074	7.77	2
Q9CWU9	Nup37	NUP37_MOUSE	Nucleoporin Nup37	326	36.708	6.09	1
Q9CWX2	Ndufaf1	CIA30_MOUSE	Complex I intermediate-associated protein 30, mitochondrial	328	37.786	8.6	4
Q9CX00	Ist1	IST1_MOUSE	IST1 homolog	362	39.443	5.44	1
Q9CX13	Cnih4	CNIH4_MOUSE	Protein cornichon homolog 4	139	16.078	6.49	1
Q9CX56	Psmd8	PSMD8_MOUSE	26S proteasome non-ATPase regulatory subunit 8	353	39.905	9.58	4
Q9CX86	Hnrnpa0	ROA0_MOUSE	Heterogeneous nuclear ribonucleoprotein A0	305	30.512	9.31	2
Q9CXA2	L3hypdh	T3HPD_MOUSE	Trans-L-3-hydroxyproline dehydratase	354	37.78	6.7	1
Q9CXE7	Tmed5	TMED5_MOUSE	Transmembrane emp24 domain-containing protein 5	229	26.155	4.93	2
Q9D1R9	Rpl34	RL34_MOUSE	60S ribosomal protein L34	117	13.284	11.47	6
Q9CXJ4	Abcb8	MITOS_MOUSE	ATP-binding cassette sub-family B member 8, mitochondrial	717	77.95	9.07	5
Q9CXL1	Tmem50a	TM50A_MOUSE	Transmembrane protein 50A	157	17.484	5.87	1
Q9CXP8	Gng10	GBG10_MOUSE	Guanine nucleotide-binding protein G(I)/G(S)/G(O) subunit gamma-10	68	7.225	7.85	1
Q9CXR1	Dhrs7	DHRS7_MOUSE	Dehydrogenase/reductase SDR family member 7	338	38.143	8.32	3
Q9CXS4	Cenpv	CENPV_MOUSE	Centromere protein V	252	27.524	9.79	3
Q9CXT8	Pmpcb	MPPB_MOUSE	Mitochondrial-processing peptidase subunit beta	489	54.58	6.99	6
Q9CXV1	Sdhd	DHSD_MOUSE	Succinate dehydrogenase [ubiquinone] cytochrome b small subunit, mitochondrial	159	17.003	9.1	1
Q9CXW4	Rpl11	RL11_MOUSE	60S ribosomal protein L11	178	20.24	9.6	3
Q9CXY6	Ilf2	ILF2_MOUSE	Interleukin enhancer-binding factor 2	390	43.035	5.26	1
Q9CXY9	Pigk	GPI8_MOUSE	GPI-anchor transamidase	395	44.867	6.54	1
Q9CXZ1	Ndufs4	NDUS4_MOUSE	NADH dehydrogenase [ubiquinone] iron-sulfur protein 4, mitochondrial	175	19.772	9.99	2
Q9CY16	Mrps28	RT28_MOUSE	28S ribosomal protein S28, mitochondrial	186	20.508	8.92	1
Q9CY18	Snx7	SNX7_MOUSE	Sorting nexin-7	387	44.971	5.07	2
Q9CY27	Tecr	TECR_MOUSE	Very-long-chain enoyl-CoA reductase	308	36.067	9.55	8
Q9CY50	Ssr1	SSRA_MOUSE	Translocon-associated protein subunit alpha	286	32.045	4.45	3
O55142	Rpl35a	RL35A_MOUSE	60S ribosomal protein L35a	110	12.546	10.89	4
Q9CYL5	Glipr2	GAPR1_MOUSE	Golgi-associated plant pathogenesis-related protein 1	154	17.08	9.51	1
Q9CYN2	Spcs2	SPCS2_MOUSE	Signal peptidase complex subunit 2	226	24.962	8.57	3
Q9CYR0	Ssbp1	SSBP_MOUSE	Single-stranded DNA-binding protein, mitochondrial	152	17.308	9.92	1
Q9CZ13	Uqcrc1	QCR1_MOUSE	Cytochrome b-c1 complex subunit 1, mitochondrial	480	52.819	6.21	7
Q9CZ28	Snf8	SNF8_MOUSE	Vacuolar-sorting protein SNF8	258	28.868	6.65	1
Q9CZ30	Ola1	OLA1_MOUSE	Obg-like ATPase 1	396	44.701	7.81	8
Q9CZD3	Gars	GARS_MOUSE	Glycine--tRNA ligase	729	81.826	6.65	6
Q9CZE3	Rab32	RAB32_MOUSE	Ras-related protein Rab-32	223	25.053	6.68	2
Q9CZJ2	Hspa12b	HS12B_MOUSE	Heat shock 70 kDa protein 12B	685	76.071	8.47	8
Q9CZM2	Rpl15	RL15_MOUSE	60S ribosomal protein L15	204	24.131	11.62	4
Q9CZP5	Bcs1l	BCS1_MOUSE	Mitochondrial chaperone BCS1	418	47.376	7.93	6
Q9CZR3	Tomm40l	TM40L_MOUSE	Mitochondrial import receptor subunit TOM40B	308	33.983	7.27	4
Q9CZU6	Cs	CISY_MOUSE	Citrate synthase, mitochondrial	464	51.703	8.57	12
Q9CZW4	Acsl3	ACSL3_MOUSE	Long-chain-fatty-acid--CoA ligase 3	720	80.441	8.54	2
P83882	Rpl36a	RL36A_MOUSE	60S ribosomal protein L36a	106	12.433	10.58	3
Q9CZX0	Elp3	ELP3_MOUSE	Elongator complex protein 3	547	62.345	8.9	2
P14131	Rps16	RS16_MOUSE	40S ribosomal protein S16	146	16.435	10.21	9
Q9CZX8	Rps19	RS19_MOUSE	40S ribosomal protein S19	145	16.076	10.4	6
Q9CZX9	Emc4	EMC4_MOUSE	ER membrane protein complex subunit 4	183	20.103	8.62	1
Q9CZY3	Ube2v1	UB2V1_MOUSE	Ubiquitin-conjugating enzyme E2 variant 1	147	16.344	7.96	4
P62754	Rps6	RS6_MOUSE	40S ribosomal protein S6	249	28.663	10.84	9
Q9D023	Mpc2	MPC2_MOUSE	Mitochondrial pyruvate carrier 2	127	14.277	10.61	4
Q9D024	Ccdc47	CCD47_MOUSE	Coiled-coil domain-containing protein 47	483	55.808	4.84	7
Q9D051	Pdhb	ODPB_MOUSE	Pyruvate dehydrogenase E1 component subunit beta, mitochondrial	359	38.912	6.87	11
Q9D0D5	Gtf2e1	T2EA_MOUSE	General transcription factor IIE subunit 1	440	49.562	4.86	1
Q9D0E1	Hnrnpm	HNRPM_MOUSE	Heterogeneous nuclear ribonucleoprotein M	729	77.597	8.63	5
Q9D0F3	Lman1	LMAN1_MOUSE	Protein ERGIC-53	517	57.753	6.34	3
Q9D7H3	RtcA	RTCA_MOUSE	RNA 3'-terminal phosphate cyclase	366	39.229	7.9	3
Q9D0G0	Mrps30	RT30_MOUSE	28S ribosomal protein S30, mitochondrial	442	49.908	9.38	1
Q9D0I9	Rars	SYRC_MOUSE	Arginine--tRNA ligase, cytoplasmic	660	75.625	7.55	14
Q9D0K2	Oxct1	SCOT1_MOUSE	Succinyl-CoA:3-ketoacid coenzyme A transferase 1, mitochondrial	520	55.953	8.53	15
Q9D0L4	Adck1	ADCK1_MOUSE	Uncharacterized aarF domain-containing protein kinase 1	525	59.698	8.05	3
Q9D0M3	Cyc1	CY1_MOUSE	Cytochrome c1, heme protein, mitochondrial	325	35.305	9.16	12
Q9D0Q7	Mrpl45	RM45_MOUSE	39S ribosomal protein L45, mitochondrial	306	35.388	9.23	1
Q9D0R2	Tars	SYTC_MOUSE	Threonine--tRNA ligase, cytoplasmic	722	83.303	7.36	2
Q9D0R8	Lsm12	LSM12_MOUSE	Protein LSM12 homolog	195	21.687	7.74	1
Q9D154	Serpinb1a	ILEUA_MOUSE	Leukocyte elastase inhibitor A	379	42.548	6.21	2
Q9D162	Ccdc167	CC167_MOUSE	Coiled-coil domain-containing protein 167	97	11.468	9.39	1
Q9D172	D10Jhu81e	GAL3A_MOUSE	ES1 protein homolog, mitochondrial	266	28.073	8.78	5
Q9D1A2	Cndp2	CNDP2_MOUSE	Cytosolic non-specific dipeptidase	475	52.734	5.66	1
Q9D1B9	Mrpl28	RM28_MOUSE	39S ribosomal protein L28, mitochondrial	257	30.151	9.29	2
Q9D1D4	Tmed10	TMEDA_MOUSE	Transmembrane emp24 domain-containing protein 10	219	24.895	6.7	6
Q9D1E8	Agpat5	PLCE_MOUSE	1-acyl-sn-glycerol-3-phosphate acyltransferase epsilon	365	42.175	9.38	3
Q9D1G1	Rab1b	RAB1B_MOUSE	Ras-related protein Rab-1B	201	22.173	5.73	2
Q9D1G3	Hhatl	HHATL_MOUSE	Protein-cysteine N-palmitoyltransferase HHAT-like protein	503	56.394	6.65	10
Q9D1H6	Ndufaf4	NDUF4_MOUSE	NADH dehydrogenase [ubiquinone] 1 alpha subcomplex assembly factor 4	173	20.07	9.39	2
Q9D1H9	Mfap4	MFAP4_MOUSE	Microfibril-associated glycoprotein 4	257	28.919	5.44	1
Q9D1K2	Atp6v1f	VATF_MOUSE	V-type proton ATPase subunit F	119	13.362	5.82	1
Q9D1M0	Sec13	SEC13_MOUSE	Protein SEC13 homolog	322	35.543	5.38	3
Q9D1M7	Fkbp11	FKB11_MOUSE	Peptidyl-prolyl cis-trans isomerase FKBP11	201	22.123	9.36	1
Q9D1N9	Mrpl21	RM21_MOUSE	39S ribosomal protein L21, mitochondrial	209	23.352	9.99	5
Q9D1Q4	Dpm3	DPM3_MOUSE	Dolichol-phosphate mannosyltransferase subunit 3	92	10.132	7.08	1
Q9D1Q6	Erp44	ERP44_MOUSE	Endoplasmic reticulum resident protein 44	406	46.823	5.27	4
Q63918	Cavin2	CAVN2_MOUSE	Caveolae-associated protein 2	418	46.735	5.21	1
Q9D2C7	Tmbim6	BI1_MOUSE	Bax inhibitor 1	237	26.46	8.73	1
Q9D2G2	Dlst	ODO2_MOUSE	Dihydrolipoyllysine-residue succinyltransferase component of 2-oxoglutarate dehydrogenase complex, mitochondrial	454	48.963	8.95	11
Q9D2N4	Dtna	DTNA_MOUSE	Dystrobrevin alpha	746	84.014	6.76	4
Q9D2N9	Vps33a	VP33A_MOUSE	Vacuolar protein sorting-associated protein 33A	598	67.512	7.08	1
Q9D2Q8	S100a14	S10AE_MOUSE	Protein S100-A14	104	11.592	5.5	1
Q9D2R6	Coa3	COA3_MOUSE	Cytochrome c oxidase assembly factor 3 homolog, mitochondrial	108	11.979	9.86	2
Q9D2R8	Mrps33	RT33_MOUSE	28S ribosomal protein S33, mitochondrial	106	12.452	10.26	2
Q9D2V8	Mfsd10	MFS10_MOUSE	Major facilitator superfamily domain-containing protein 10	456	49.337	9.95	1
Q9D379	Ephx1	HYEP_MOUSE	Epoxide hydrolase 1	455	52.543	8.35	8
Q9D394	Rufy3	RUFY3_MOUSE	Protein RUFY3	469	52.973	5.49	1
Q9D3D9	Atp5d	ATPD_MOUSE	ATP synthase subunit delta, mitochondrial	168	17.589	5.08	1
Q60854	Serpinb6	SPB6_MOUSE	Serpin B6	378	42.571	5.74	2
Q9D404	Oxsm	OXSM_MOUSE	3-oxoacyl-[acyl-carrier-protein] synthase, mitochondrial	459	48.596	7.06	2
Q9D411	Tssk4	TSSK4_MOUSE	Testis-specific serine/threonine-protein kinase 4	328	37.353	8.91	1
Q9D4H8	Cul2	CUL2_MOUSE	Cullin-2	745	86.821	7.01	7
Q9D517	Agpat3	PLCC_MOUSE	1-acyl-sn-glycerol-3-phosphate acyltransferase gamma	376	43.268	8.51	6
Q9D5T0	Atad1	ATAD1_MOUSE	ATPase family AAA domain-containing protein 1	361	40.718	6.9	3
Q9D5V5	Cul5	CUL5_MOUSE	Cullin-5	780	90.916	7.81	4
Q9D676	Clec2g	CLC2G_MOUSE	C-type lectin domain family 2 member G	269	30.864	8.21	1
Q9D6J5	Ndufb8	NDUB8_MOUSE	NADH dehydrogenase [ubiquinone] 1 beta subcomplex subunit 8, mitochondrial	186	21.862	6.64	2
Q9D6J6	Ndufv2	NDUV2_MOUSE	NADH dehydrogenase [ubiquinone] flavoprotein 2, mitochondrial	248	27.268	7.4	5
Q9D6M3	Slc25a22	GHC1_MOUSE	Mitochondrial glutamate carrier 1	323	34.648	9.09	1
Q9D6R2	Idh3a	IDH3A_MOUSE	Isocitrate dehydrogenase [NAD] subunit alpha, mitochondrial	366	39.613	6.73	14
Q9D6U8	Fam162a	F162A_MOUSE	Protein FAM162A	155	17.713	9.88	1
Q9D6Y9	Gbe1	GLGB_MOUSE	1,4-alpha-glucan-branching enzyme	702	80.313	6.43	3
Q9D6Z0	Alkbh7	ALKB7_MOUSE	Alpha-ketoglutarate-dependent dioxygenase alkB homolog 7, mitochondrial	221	24.955	6.54	1
Q9D6Z1	Nop56	NOP56_MOUSE	Nucleolar protein 56	580	64.424	9.14	1
Q9D710	Tmx2	TMX2_MOUSE	Thioredoxin-related transmembrane protein 2	295	33.921	8.75	6
Q9CXH7	Sgo1	SGO1_MOUSE	Shugoshin 1	517	58.929	9.58	1
Q9D7B6	Acad8	ACAD8_MOUSE	Isobutyryl-CoA dehydrogenase, mitochondrial	413	44.99	8.13	10
Q9D7G0	Prps1	PRPS1_MOUSE	Ribose-phosphate pyrophosphokinase 1	318	34.812	6.98	4
Q9WTX5	Skp1	SKP1_MOUSE	S-phase kinase-associated protein 1	163	18.66	4.54	2
Q9D7J6	Dnase1l1	DNSL1_MOUSE	Deoxyribonuclease-1-like 1	314	35.582	7.2	2
Q9D7J9	Echdc3	ECHD3_MOUSE	Enoyl-CoA hydratase domain-containing protein 3, mitochondrial	300	32.382	8.34	2
Q9D7N6	Mrpl30	RM30_MOUSE	39S ribosomal protein L30, mitochondrial	160	18.331	10.15	1
Q9D7N9	Apmap	APMAP_MOUSE	Adipocyte plasma membrane-associated protein	415	46.405	6.32	9
Q9D7S7	Rpl22l1	RL22L_MOUSE	60S ribosomal protein L22-like 1	122	14.459	9.45	1
Q5NCS9	Mief2	MID49_MOUSE	Mitochondrial dynamics protein MID49	454	49.593	5.4	1
Q9D832	Dnajb4	DNJB4_MOUSE	DnaJ homolog subfamily B member 4	337	37.758	8.59	2
Q9D855	Uqcrb	QCR7_MOUSE	Cytochrome b-c1 complex subunit 7	111	13.519	9.11	7
Q9D880	Timm50	TIM50_MOUSE	Mitochondrial import inner membrane translocase subunit TIM50	353	39.752	8.13	5
Q9D8B3	Chmp4b	CHM4B_MOUSE	Charged multivesicular body protein 4b	224	24.921	4.82	6
Q9D8B7	Jam3	JAM3_MOUSE	Junctional adhesion molecule C	310	34.816	7.03	1
Q9D8E6	Rpl4	RL4_MOUSE	60S ribosomal protein L4	419	47.124	11	7
Q9D8H7	Oma1	OMA1_MOUSE	Metalloendopeptidase OMA1, mitochondrial	521	58.84	9.39	3
Q9D8N0	Eef1g	EF1G_MOUSE	Elongation factor 1-gamma	437	50.029	6.74	6
Q9D8N2	Fam45a	DEN10_MOUSE	Protein FAM45A	357	40.395	6.47	1
P16546	Sptan1	SPTN1_MOUSE	Spectrin alpha chain, non-erythrocytic 1	2472	284.422	5.33	19
Q9D8W5	Psmd12	PSD12_MOUSE	26S proteasome non-ATPase regulatory subunit 12	456	52.861	7.06	1
Q9D8Y1	Tmem126a	T126A_MOUSE	Transmembrane protein 126A	196	21.526	9.41	1
Q9D906	Atg7	ATG7_MOUSE	Ubiquitin-like modifier-activating enzyme ATG7	698	77.47	6.4	1
Q9D924	Isca1	ISCA1_MOUSE	Iron-sulfur cluster assembly 1 homolog, mitochondrial	129	14.179	9.07	3
Q9DAA4	Prss37	PRS37_MOUSE	Probable inactive serine protease 37	237	26.681	9.14	1
Q9DAK9	Phpt1	PHP14_MOUSE	14 kDa phosphohistidine phosphatase	124	13.988	5.53	1
Q9DAS9	Gng12	GBG12_MOUSE	Guanine nucleotide-binding protein G(I)/G(S)/G(O) subunit gamma-12	72	7.992	8.97	1
Q9DAV9	Tmem38b	TM38B_MOUSE	Trimeric intracellular cation channel type B	292	32.619	9.11	1
Q9DAW9	Cnn3	CNN3_MOUSE	Calponin-3	330	36.406	5.72	1
Q9DB05	Napa	SNAA_MOUSE	Alpha-soluble NSF attachment protein	295	33.168	5.45	4
Q9DB20	Atp5o	ATPO_MOUSE	ATP synthase subunit O, mitochondrial	213	23.349	9.99	7
Q9DB25	Alg5	ALG5_MOUSE	Dolichyl-phosphate beta-glucosyltransferase	324	36.767	8.6	1
Q9DB50	Ap1s2	AP1S2_MOUSE	AP-1 complex subunit sigma-2	160	18.917	5.48	1
P15508	Sptb	SPTB1_MOUSE	Spectrin beta chain, erythrocytic	2128	245.098	5.33	4
Q9DB73	Cyb5r1	NB5R1_MOUSE	NADH-cytochrome b5 reductase 1	305	34.113	8.87	3
Q9DB75	Cdip1	CDIP1_MOUSE	Cell death-inducing p53-target protein 1	208	21.82	5.66	1
Q9DB77	Uqcrc2	QCR2_MOUSE	Cytochrome b-c1 complex subunit 2, mitochondrial	453	48.205	9.25	15
Q9DBC7	Prkar1a	KAP0_MOUSE	cAMP-dependent protein kinase type I-alpha regulatory subunit	381	43.158	5.35	2
Q9DBF1	Aldh7a1	AL7A1_MOUSE	Alpha-aminoadipic semialdehyde dehydrogenase	539	58.824	7.47	3
Q9DBG3	Ap2b1	AP2B1_MOUSE	AP-2 complex subunit beta	937	104.516	5.38	1
Q9DBG6	Rpn2	RPN2_MOUSE	Dolichyl-diphosphooligosaccharide--protein glycosyltransferase subunit 2	631	69.02	5.81	6
Q62261	Sptbn1	SPTB2_MOUSE	Spectrin beta chain, non-erythrocytic 1	2363	274.052	5.58	22
Q9DBH5	Lman2	LMAN2_MOUSE	Vesicular integral-membrane protein VIP36	358	40.404	6.95	6
Q9DBL1	Acadsb	ACDSB_MOUSE	Short/branched chain specific acyl-CoA dehydrogenase, mitochondrial	432	47.843	7.87	6
Q9DBM2	Ehhadh	ECHP_MOUSE	Peroxisomal bifunctional enzyme	718	78.252	9.13	1
Q9DBR3	Armc8	ARMC8_MOUSE	Armadillo repeat-containing protein 8	673	75.315	6.73	2
Q9DBS1	Tmem43	TMM43_MOUSE	Transmembrane protein 43	400	44.755	7.36	11
Q9DBX3	Susd2	SUSD2_MOUSE	Sushi domain-containing protein 2	820	90.583	6.62	1
Q9DC07	Nebl	LNEBL_MOUSE	LIM zinc-binding domain-containing Nebulette	270	31.093	8.31	1
Q9DC16	Ergic1	ERGI1_MOUSE	Endoplasmic reticulum-Golgi intermediate compartment protein 1	290	32.541	7.06	1
Q9DC22	Dcaf6	DCAF6_MOUSE	DDB1- and CUL4-associated factor 6	876	97.527	5.22	1
Q9DC51	Gnai3	GNAI3_MOUSE	Guanine nucleotide-binding protein G(k) subunit alpha	354	40.512	5.69	1
Q9DC61	Pmpca	MPPA_MOUSE	Mitochondrial-processing peptidase subunit alpha	524	58.242	6.83	5
Q9DC63	Fbxo3	FBX3_MOUSE	F-box only protein 3	480	55.192	5.02	1
Q9DC69	Ndufa9	NDUA9_MOUSE	NADH dehydrogenase [ubiquinone] 1 alpha subcomplex subunit 9, mitochondrial	377	42.498	9.74	12
Q9DC70	Ndufs7	NDUS7_MOUSE	NADH dehydrogenase [ubiquinone] iron-sulfur protein 7, mitochondrial	224	24.667	9.92	6
Q9DC71	Mrps15	RT15_MOUSE	28S ribosomal protein S15, mitochondrial	258	29.445	10.13	1
Q9DCA2	Mrps11	RT11_MOUSE	28S ribosomal protein S11, mitochondrial	191	20.196	10.77	1
Q9DCB8	Isca2	ISCA2_MOUSE	Iron-sulfur cluster assembly 2 homolog, mitochondrial	154	16.708	5.6	1
Q9DCC7	Isoc2b	ISC2B_MOUSE	Isochorismatase domain-containing protein 2B	210	23.136	8.18	1
Q9DCD0	Pgd	6PGD_MOUSE	6-phosphogluconate dehydrogenase, decarboxylating	483	53.213	7.23	1
Q9DCH4	Eif3f	EIF3F_MOUSE	Eukaryotic translation initiation factor 3 subunit F	361	37.96	5.58	2
Q9DCJ1	Mlst8	LST8_MOUSE	Target of rapamycin complex subunit LST8	326	35.828	5.86	1
Q9DCJ5	Ndufa8	NDUA8_MOUSE	NADH dehydrogenase [ubiquinone] 1 alpha subcomplex subunit 8	172	19.979	8.46	3
Q9DCJ9	Npl	NPL_MOUSE	N-acetylneuraminate lyase	320	35.108	8.03	1
Q9DCL9	Paics	PUR6_MOUSE	Multifunctional protein ADE2	425	46.976	7.23	3
Q9DCM0	Ethe1	ETHE1_MOUSE	Persulfide dioxygenase ETHE1, mitochondrial	254	27.721	7.23	1
Q9DCN2	Cyb5r3	NB5R3_MOUSE	NADH-cytochrome b5 reductase 3	301	34.106	8.38	3
Q9DCS9	Ndufb10	NDUBA_MOUSE	NADH dehydrogenase [ubiquinone] 1 beta subcomplex subunit 10	176	21.01	8.03	6
Q9DCT2	Ndufs3	NDUS3_MOUSE	NADH dehydrogenase [ubiquinone] iron-sulfur protein 3, mitochondrial	263	30.131	7.17	6
Q9DCT5	Sdf2	SDF2_MOUSE	Stromal cell-derived factor 2	211	23.144	7.33	1
Q9DCW4	Etfb	ETFB_MOUSE	Electron transfer flavoprotein subunit beta	255	27.606	8.1	12
Q9DCX2	Atp5h	ATP5H_MOUSE	ATP synthase subunit d, mitochondrial	161	18.738	5.69	1
Q9DCZ4	Apoo	MIC26_MOUSE	MICOS complex subunit Mic26	198	22.59	9.25	1
Q9EP64	Tnmd	TNMD_MOUSE	Tenomodulin	317	37.023	5.24	1
Q9EP69	Sacm1l	SAC1_MOUSE	Phosphatidylinositide phosphatase SAC1	587	66.901	7.3	4
Q9EP72	Emc7	EMC7_MOUSE	ER membrane protein complex subunit 7	241	26.293	9.23	3
Q9EP89	Lactb	LACTB_MOUSE	Serine beta-lactamase-like protein LACTB, mitochondrial	551	60.667	8.9	5
Q9EPE9	Atp13a1	AT131_MOUSE	Manganese-transporting ATPase 13A1	1200	132.303	8.03	7
Q9EPK7	Xpo7	XPO7_MOUSE	Exportin-7	1087	123.731	6.38	12
Q9EPL8	Ipo7	IPO7_MOUSE	Importin-7	1038	119.41	4.82	10
Q9EPU0	Upf1	RENT1_MOUSE	Regulator of nonsense transcripts 1	1124	123.889	6.61	5
Q9EQ06	Hsd17b11	DHB11_MOUSE	Estradiol 17-beta-dehydrogenase 11	298	32.86	8.66	2
Q9EQ20	Aldh6a1	MMSA_MOUSE	Methylmalonate-semialdehyde dehydrogenase [acylating], mitochondrial	535	57.879	8.07	13
Q9EQH2	Erap1	ERAP1_MOUSE	Endoplasmic reticulum aminopeptidase 1	930	106.531	6.2	4
Q9EQH3	Vps35	VPS35_MOUSE	Vacuolar protein sorting-associated protein 35	796	91.655	5.44	7
Q9EQI8	Mrpl46	RM46_MOUSE	39S ribosomal protein L46, mitochondrial	283	32.112	7.4	3
Q9EQK5	Mvp	MVP_MOUSE	Major vault protein	861	95.865	5.59	8
Q9EQP2	Ehd4	EHD4_MOUSE	EH domain-containing protein 4	541	61.441	6.76	3
Q9EQQ9	Mgea5	OGA_MOUSE	Protein O-GlcNAcase	916	103.096	4.92	1
Q9ER60	Scn4a	SCN4A_MOUSE	Sodium channel protein type 4 subunit alpha	1841	208.661	5.03	7
Q9ER88	Dap3	RT29_MOUSE	28S ribosomal protein S29, mitochondrial	391	44.671	8.94	6
Q9ERB0	Snap29	SNP29_MOUSE	Synaptosomal-associated protein 29	260	29.554	5.38	1
Q9ERD7	Tubb3	TBB3_MOUSE	Tubulin beta-3 chain	450	50.386	4.93	1
Q9ERG2	Strn3	STRN3_MOUSE	Striatin-3	796	87.096	5.29	1
Q9ERI6	Rdh14	RDH14_MOUSE	Retinol dehydrogenase 14	334	36.343	8.18	4
Q9ERK4	Cse1l	XPO2_MOUSE	Exportin-2	971	110.384	5.77	23
Q9ERS2	Ndufa13	NDUAD_MOUSE	NADH dehydrogenase [ubiquinone] 1 alpha subcomplex subunit 13	144	16.849	9.48	5
Q9ES00	Ube4b	UBE4B_MOUSE	Ubiquitin conjugation factor E4 B	1173	133.232	6.07	4
Q9ES34	Ube3b	UBE3B_MOUSE	Ubiquitin-protein ligase E3B	1070	122.683	8.32	1
Q9ES46	Parvb	PARVB_MOUSE	Beta-parvin	365	41.643	6.33	1
Q9ES74	Nek7	NEK7_MOUSE	Serine/threonine-protein kinase Nek7	302	34.514	8.25	6
Q9ES82	Popdc2	POPD2_MOUSE	Popeye domain-containing protein 2	367	41.225	5.83	2
Q9ES83	Bves	POPD1_MOUSE	Blood vessel epicardial substance	358	40.989	7.31	1
Q9ES97	Rtn3	RTN3_MOUSE	Reticulon-3	964	103.814	4.92	2
Q9ESB3	Hrg	HRG_MOUSE	Histidine-rich glycoprotein	525	59.126	7.66	1
Q9ESD7	Dysf	DYSF_MOUSE	Dysferlin	2090	237.759	5.6	42
Q9DBG7	Srpra	SRPRA_MOUSE	Signal recognition particle receptor subunit alpha	636	69.579	8.95	5
Q9ESW4	Agk	AGK_MOUSE	Acylglycerol kinase, mitochondrial	421	46.946	8.4	3
Q9ESX5	Dkc1	DKC1_MOUSE	H/ACA ribonucleoprotein complex subunit 4	509	57.365	9.28	1
Q9ET01	Pygl	PYGL_MOUSE	Glycogen phosphorylase, liver form	850	97.401	7.09	1
Q9ET26	Rnf114	RN114_MOUSE	E3 ubiquitin-protein ligase RNF114	229	25.728	7.03	1
Q9ET30	Tm9sf3	TM9S3_MOUSE	Transmembrane 9 superfamily member 3	587	67.5	7.21	2
Q9ET78	Jph2	JPH2_MOUSE	Junctophilin-2	696	74.647	8.16	2
Q9ET80	Jph1	JPH1_MOUSE	Junctophilin-1	660	71.861	9.22	2
Q9JHI5	Ivd	IVD_MOUSE	Isovaleryl-CoA dehydrogenase, mitochondrial	424	46.296	8.29	5
Q9JHK4	Rabggta	PGTA_MOUSE	Geranylgeranyl transferase type-2 subunit alpha	567	64.948	5.8	7
Q9JHP7	Kdelc1	PLGT2_MOUSE	KDEL motif-containing protein 1	502	57.948	7.9	1
Q9JHS4	Clpx	CLPX_MOUSE	ATP-dependent Clp protease ATP-binding subunit clpX-like, mitochondrial	634	69.186	7.71	5
Q9JHU4	Dync1h1	DYHC1_MOUSE	Cytoplasmic dynein 1 heavy chain 1	4644	531.71	6.42	101
Q9JHW2	Nit2	NIT2_MOUSE	Omega-amidase NIT2	276	30.483	6.9	3
P70452	Stx4	STX4_MOUSE	Syntaxin-4	298	34.144	6.14	5
Q9JI39	Abcb10	ABCBA_MOUSE	ATP-binding cassette sub-family B member 10, mitochondrial	715	77.14	9.6	4
Q9JI91	Actn2	ACTN2_MOUSE	Alpha-actinin-2	894	103.768	5.45	28
Q9JIF0	Prmt1	ANM1_MOUSE	Protein arginine N-methyltransferase 1	371	42.408	5.43	13
Q9JIF7	Copb1	COPB_MOUSE	Coatomer subunit beta	953	106.998	6	14
Q9JIF9	Myot	MYOTI_MOUSE	Myotilin	496	55.282	8.84	5
Q9JII6	Akr1a1	AK1A1_MOUSE	Alcohol dehydrogenase [NADP(+)]	325	36.564	7.39	1
Q9JIK9	Mrps34	RT34_MOUSE	28S ribosomal protein S34, mitochondrial	218	25.811	10.43	1
Q9JIY5	Htra2	HTRA2_MOUSE	Serine protease HTRA2, mitochondrial	458	49.318	9.6	3
Q9JIZ9	Plscr3	PLS3_MOUSE	Phospholipid scramblase 3	296	31.782	6.38	2
Q9JJ28	Flii	FLII_MOUSE	Protein flightless-1 homolog	1271	144.712	6.06	7
Q9JJF9	Sppl2a	SPP2A_MOUSE	Signal peptide peptidase-like 2A	523	58.09	7.06	1
Q9JJI8	Rpl38	RL38_MOUSE	60S ribosomal protein L38	70	8.199	10.1	3
Q9JJK2	Lancl2	LANC2_MOUSE	LanC-like protein 2	450	50.745	7.28	1
Q9JJL8	Sars2	SYSM_MOUSE	Serine--tRNA ligase, mitochondrial	518	58.28	7.9	1
Q9JJV2	Pfn2	PROF2_MOUSE	Profilin-2	140	15.022	6.99	1
Q9JJW5	Myoz2	MYOZ2_MOUSE	Myozenin-2	264	29.743	8.51	1
Q9JJZ2	Tuba8	TBA8_MOUSE	Tubulin alpha-8 chain	449	50.02	5.1	7
Q9JK37	Myoz1	MYOZ1_MOUSE	Myozenin-1	296	31.438	8.65	6
Q9JK42	Pdk2	PDK2_MOUSE	[Pyruvate dehydrogenase (acetyl-transferring)] kinase isozyme 2, mitochondrial	407	46.011	6.61	5
Q9JK48	Sh3glb1	SHLB1_MOUSE	Endophilin-B1	365	40.83	6.04	1
Q9JK53	Prelp	PRELP_MOUSE	Prolargin	378	43.265	9.54	5
P62869	Elob	ELOB_MOUSE	Elongin-B	118	13.162	5.01	3
Q9JKC7	Ap4m1	AP4M1_MOUSE	AP-4 complex subunit mu-1	449	49.479	6.64	1
Q9JKC8	Ap3m1	AP3M1_MOUSE	AP-3 complex subunit mu-1	418	46.906	6.93	2
Q9JKF1	Iqgap1	IQGA1_MOUSE	Ras GTPase-activating-like protein IQGAP1	1657	188.624	6.48	14
Q9JKK7	Tmod2	TMOD2_MOUSE	Tropomodulin-2	351	39.487	5.35	1
Q9JKL4	Ndufaf3	NDUF3_MOUSE	NADH dehydrogenase [ubiquinone] 1 alpha subcomplex assembly factor 3	185	20.721	8.05	1
Q9JKN1	Slc30a7	ZNT7_MOUSE	Zinc transporter 7	378	41.763	6.84	1
Q9JKS4	Ldb3	LDB3_MOUSE	LIM domain-binding protein 3	723	76.383	7.75	14
Q9JKV1	Adrm1	ADRM1_MOUSE	Proteasomal ubiquitin receptor ADRM1	407	42.034	5.07	3
Q9JKW0	Arl6ip1	AR6P1_MOUSE	ADP-ribosylation factor-like protein 6-interacting protein 1	203	23.421	9.32	1
Q9JL15	Lgals8	LEG8_MOUSE	Galectin-8	316	36.139	8.95	1
Q9JL56	Gde1	GDE1_MOUSE	Glycerophosphodiester phosphodiesterase 1	331	37.605	6.9	6
Q9JLF6	Tgm1	TGM1_MOUSE	Protein-glutamine gamma-glutamyltransferase K	815	89.769	6.51	2
Q9JLH8	Tmod4	TMOD4_MOUSE	Tropomodulin-4	345	39.237	4.84	3
Q9JLJ2	Aldh9a1	AL9A1_MOUSE	4-trimethylaminobutyraldehyde dehydrogenase	494	53.48	6.98	5
Q9JLK7	Cabp1	CABP1_MOUSE	Calcium-binding protein 1	227	25.926	4.93	1
Q9JLN9	Mtor	MTOR_MOUSE	Serine/threonine-protein kinase mTOR	2549	288.605	7.17	7
Q9JLR1	Sec61a2	S61A2_MOUSE	Protein transport protein Sec61 subunit alpha isoform 2	476	52.214	8.06	2
Q9JLT4	Txnrd2	TRXR2_MOUSE	Thioredoxin reductase 2, mitochondrial	524	56.568	8.46	2
Q9JLZ3	Auh	AUHM_MOUSE	Methylglutaconyl-CoA hydratase, mitochondrial	314	33.374	9.51	8
Q9JMH3	Neu2	NEUR2_MOUSE	Sialidase-2	379	42.376	7.74	3
Q9JMH9	Myo18a	MY18A_MOUSE	Unconventional myosin-XVIIIa	2050	232.611	6.28	14
Q9QUI0	Rhoa	RHOA_MOUSE	Transforming protein RhoA	193	21.768	6.1	6
Q9QUJ7	Acsl4	ACSL4_MOUSE	Long-chain-fatty-acid--CoA ligase 4	711	79.026	8.28	1
Q9QUM9	Psma6	PSA6_MOUSE	Proteasome subunit alpha type-6	246	27.355	6.76	4
Q9QUR6	Prep	PPCE_MOUSE	Prolyl endopeptidase	710	80.7	5.73	6
Q9QWL7	Krt17	K1C17_MOUSE	Keratin, type I cytoskeletal 17	433	48.132	5.06	3
Q9QXB9	Drg2	DRG2_MOUSE	Developmentally-regulated GTP-binding protein 2	364	40.692	8.88	9
Q9QXG4	Acss2	ACSA_MOUSE	Acetyl-coenzyme A synthetase, cytoplasmic	701	78.811	6.64	5
Q9QXK3	Copg2	COPG2_MOUSE	Coatomer subunit gamma-2	871	97.617	5.8	6
Q9QXS1	Plec	PLEC_MOUSE	Plectin	4691	533.861	5.96	86
Q9QXT0	Cnpy2	CNPY2_MOUSE	Protein canopy homolog 2	182	20.754	5.07	1
Q9QXT5	Egfl7	EGFL7_MOUSE	Epidermal growth factor-like protein 7	275	29.745	7.23	1
Q9QXX4	Slc25a13	CMC2_MOUSE	Calcium-binding mitochondrial carrier protein Aralar2	676	74.42	8.6	1
Q9QXY6	Ehd3	EHD3_MOUSE	EH domain-containing protein 3	535	60.783	6.46	2
Q9QY81	Nup210	PO210_MOUSE	Nuclear pore membrane glycoprotein 210	1886	203.973	6.65	1
Q9QYA2	Tomm40	TOM40_MOUSE	Mitochondrial import receptor subunit TOM40 homolog	361	37.871	7.74	6
Q9QYB5	Add3	ADDG_MOUSE	Gamma-adducin	706	78.728	5.95	1
Q9QYF1	Rdh11	RDH11_MOUSE	Retinol dehydrogenase 11	316	35.125	8.91	2
Q9QYH6	Maged1	MAGD1_MOUSE	Melanoma-associated antigen D1	775	85.617	7.5	2
Q9QYI4	Dnajb12	DJB12_MOUSE	DnaJ homolog subfamily B member 12	376	41.962	8.51	1
Q9QYJ0	Dnaja2	DNJA2_MOUSE	DnaJ homolog subfamily A member 2	412	45.717	6.48	1
Q9QYR9	Acot2	ACOT2_MOUSE	Acyl-coenzyme A thioesterase 2, mitochondrial	453	49.626	7.36	5
Q9QZ05	Eif2ak4	E2AK4_MOUSE	eIF-2-alpha kinase GCN2	1648	186.37	6.32	1
Q9QZ47	Tnnt3	TNNT3_MOUSE	Troponin T, fast skeletal muscle	272	32.221	5.31	2
Q9QZ88	Vps29	VPS29_MOUSE	Vacuolar protein sorting-associated protein 29	182	20.483	6.79	3
Q9QZB7	Actr10	ARP10_MOUSE	Actin-related protein 10	417	46.178	7.61	2
Q9QZB9	Dctn5	DCTN5_MOUSE	Dynactin subunit 5	182	20.127	8.02	3
Q9QZC8	Abhd1	ABHD1_MOUSE	Protein ABHD1	412	45.695	7.24	2
Q9QZD9	Eif3i	EIF3I_MOUSE	Eukaryotic translation initiation factor 3 subunit I	325	36.438	5.64	3
Q9CZX7	Pip4p2	PP4P2_MOUSE	Type 2 phosphatidylinositol 4,5-bisphosphate 4-phosphatase	257	28.019	8.68	1
Q9QZF2	Gpc1	GPC1_MOUSE	Glypican-1	557	61.321	7.05	2
Q9QZH3	Ppie	PPIE_MOUSE	Peptidyl-prolyl cis-trans isomerase E	301	33.428	5.6	1
Q9QZH6	Ecsit	ECSIT_MOUSE	Evolutionarily conserved signaling intermediate in Toll pathway, mitochondrial	435	49.767	6.6	5
Q9QZJ6	Mfap5	MFAP5_MOUSE	Microfibrillar-associated protein 5	164	18.526	5.94	1
Q8R3Q0	Saraf	SARAF_MOUSE	Store-operated calcium entry-associated regulatory factor	334	35.833	8.19	3
Q9QZS0	Col4a3	CO4A3_MOUSE	Collagen alpha-3(IV) chain	1669	161.624	9.48	2
Q9QZZ6	Dpt	DERM_MOUSE	Dermatopontin	201	23.979	4.83	8
Q9R008	Mvk	KIME_MOUSE	Mevalonate kinase	395	41.851	6.68	1
Q9R059	Fhl3	FHL3_MOUSE	Four and a half LIM domains protein 3	289	31.773	6.2	4
Q9CZW5	Tomm70	TOM70_MOUSE	Mitochondrial import receptor subunit TOM70	611	67.547	7.53	6
Q9R099	Tbl2	TBL2_MOUSE	Transducin beta-like protein 2	442	49.552	9.04	2
Q9R0E1	Plod3	PLOD3_MOUSE	Procollagen-lysine,2-oxoglutarate 5-dioxygenase 3	741	84.869	6.23	2
Q9R0E2	Plod1	PLOD1_MOUSE	Procollagen-lysine,2-oxoglutarate 5-dioxygenase 1	728	83.542	6.54	5
Q9R0G6	Comp	COMP_MOUSE	Cartilage oligomeric matrix protein	755	82.289	4.64	1
Q9R0L6	Pcm1	PCM1_MOUSE	Pericentriolar material 1 protein	2025	228.706	5.01	1
Q9R0M3	Srpx	SRPX_MOUSE	Sushi-repeat-containing protein SRPX	464	51.54	8.56	2
Q9R0P5	Dstn	DEST_MOUSE	Destrin	165	18.509	7.97	1
Q9R0P6	Sec11a	SC11A_MOUSE	Signal peptidase complex catalytic subunit SEC11A	179	20.613	9.33	2
Q9R0Q3	Tmed2	TMED2_MOUSE	Transmembrane emp24 domain-containing protein 2	201	22.69	5.17	5
Q9R0Q6	Arpc1a	ARC1A_MOUSE	Actin-related protein 2/3 complex subunit 1A	370	41.6	8.18	2
Q9R0Y5	Ak1	KAD1_MOUSE	Adenylate kinase isoenzyme 1	194	21.526	5.81	3
Q9R111	Gda	GUAD_MOUSE	Guanine deaminase	454	50.981	5.53	4
Q9R1P0	Psma4	PSA4_MOUSE	Proteasome subunit alpha type-4	261	29.452	7.72	4
Q9R1P1	Psmb3	PSB3_MOUSE	Proteasome subunit beta type-3	205	22.949	6.55	2
Q9R1P3	Psmb2	PSB2_MOUSE	Proteasome subunit beta type-2	201	22.892	7.02	2
Q9R1P4	Psma1	PSA1_MOUSE	Proteasome subunit alpha type-1	263	29.528	6.46	3
Q9R1T2	Sae1	SAE1_MOUSE	SUMO-activating enzyme subunit 1	350	38.596	5.36	1
Q9WTI7	Myo1c	MYO1C_MOUSE	Unconventional myosin-Ic	1063	121.868	9.35	17
Q9WTK3	Gpaa1	GPAA1_MOUSE	Glycosylphosphatidylinositol anchor attachment 1 protein	621	67.905	8.4	3
Q9WTL4	Insrr	INSRR_MOUSE	Insulin receptor-related protein	1300	144.782	6.64	2
Q9WTP7	Ak3	KAD3_MOUSE	GTP:AMP phosphotransferase AK3, mitochondrial	227	25.41	8.84	5
[truncated: 82 more rows]
