# Supplementary material for: Decellularized skeletal muscles display neurotrophic effects in three‐dimensional organotypic cultures
Source: Stem Cells Transl Med. 2020 Jun 24;9(10):1233–43. doi: 10.1002/sctm.20-0090 (PMC7519766; doi:10.1002/sctm.20-0090)
Supplement: Supplementary file 7 — Supplementary Table 2 Classification of all the 2081 detected proteins in this study according to their localization. [file SCT3-9-1233-s006.xlsx]

## Sheet: Table S2
Structural matrisome ECM glycoproteins	Structural matrisome Collagens	Structural matrisome Proteoglycans	Matrisome associated ECM-affiliated	Matrisome associated ECM regulators	Matrisome associated Secreted factors	GO-CC:1903561 Extracellular vesicle	GO-CC:0016020 Membrane	GO-CC:0005856 Cytoskeleton	GO-CC:0005739 Mitochondrion	Others
Adipoq	Col11a2	Aspn	Anxa1	Adam10	Egfl7	Aars	Marc2	Ablim2	1600014C10Rik	9030624J02Rik
Cilp	Col12a1	Bgn	Anxa11	Adamtsl4	Fgf13	Abcc1	March5	Abra	4933405O20Rik	Adprhl1
Cilp2	Col14a1	Dcn	Anxa2	Ctsa	Pdgfa	Acat1	1600014C10Rik	Abraxas2	Aars	Alpk3
Comp	Col15a1	Fmod	Anxa4	Ctsd	S100a10	Acly	Aars	Acaca	Abcb10	Ampd1
Creld1	Col1a1	Hspg2	Anxa5	Ctsg	S100a11	Aco1	Abca8a	Acads	Abcb7	Anapc1
Dpt	Col1a2	Kera	Anxa6	Ctsk	S100a14	Acsl4	Abcb10	Acot13	Abcb8	Ankrd2
Efemp1	Col25a1	Lum	Gpc1	F13a1	S100a4	Acta1	Abcb7	Acta1	Abcc9	Apobec2
Eln	Col2a1	Ogn	Gpc4	Fam20c	S100a6	Actb	Abcb8	Actb	Abce1	Apoc1
Emilin1	Col3a1	Prelp	Hpx	Hrg	S100a9	Actbl2	Abcc1	Actbl2	Abcf2	Arhgap31
Emilin2	Col4a1	Prg2	Lgals1	Ky		Actc1	Abcc9	Actc1	Abhd12	Arhgef6
Fbln2	Col4a2		Lgals8	Loxl1		Actn1	Abce1	Actn1	Acaa2	Arih1
Fbln5	Col4a3		Lman1	Masp1		Actn2	Abcf2	Actn2	Acaca	Arih2
Fbn1	Col5a1		Plxnb2	P4ha1		Actn3	Abcg3	Actn3	Acacb	Armc6
Fbn2	Col5a2		Sema3c	Plod1		Actn4	Abhd1	Actn4	Acad10	Armc8
Fga	Col6a1			Plod3		Actr1a	Abhd12	Actr10	Acad8	Atad3
Fgb	Col6a2			Pzp		Actr2	Abhd16a	Actr1a	Acad9	Atp5f1
Fgg	Col6a6			Serpinb1a		Actr3	Abra	Actr2	Acadl	Atp5i
Fn1	Col7a1			Serpinb6		Adam10	Acaa2	Actr3	Acadm	Atp5s
Hmcn2	Col9a1			Serpine2		Ahsa1	Acacb	Add3	Acads	Banf1
Lama2				Serpinf1		Ak1	Acad9	Ak1	Acadsb	Bola2
Lama4				Serpinh1		Akr1a1	Acadl	Akt1	Acadvl	Bub3
Lama5				Tgm1		Akr1b1	Acadm	Aldoa	Acat1	Ca3
Lamb1				Tgm2		Alb	Acads	Ank1	Acly	Cand2
Lamb2						Aldh1a1	Acadvl	Anxa1	Aco1	Carm1
Lamc1						Aldh1l1	Acat1	Anxa11	Aco2	Carns1
Ltbp1						Aldh2	Ache	Anxa2	Acot13	Cbr3
Mfap2						Aldh7a1	Acly	Ap1g1	Acot2	Cc2d1b
Mfap4						Aldh8a1	Acsl1	Arfgef2	Acsf2	Ccdc138
Mfap5						Aldh9a1	Acsl3	Arhgdia	Acsf3	Ccdc178
Mfge8						Aldoa	Acsl4	Arl3	Acsl1	Ccdc93
Nid1						Alpl	Acsl6	Arl6ip5	Acsl3	Ccs
Nid2						Ano1	Actb	Arl8b	Acsl4	Cdc73
Pcolce						Ano6	Actc1	Arpc1a	Acsl6	Ckm
Postn						Anpep	Actn1	Arpc1b	Acss1	Cluh
Pxdn						Anxa1	Actn2	Arpc2	Acss2	Cmya5
Sparc						Anxa11	Actr2	Arpc5	Acss3	Cnpy2
Srpx						Anxa2	Actr3	Atg7	Acyp2	Cops6
Srpx2						Anxa4	Acvr1	Atp6v0d1	Adck1	Coro6
Tgfbi						Anxa5	Adam10	Bin1	Adsl	Cpa3
Thbs4						Anxa6	Adcyap1r1	Birc6	Adss	Ctbp1
Tinagl1						Ap1m1	Add3	Cabp1	Afg1l	Ctbp2
Tnc						Ap2m1	Adrm1	Calm3	Afg3l2	Cul1
Vwa5b1						Ap4m1	Adss	Camk2b	Agk	Cul2
						Aprt	Adssl1	Cap1	Agpat4	Cul4a
						Aqp1	Afdn	Capn2	Agpat5	D10Jhu81e
						Arf3	Afg1l	Capza2	Aifm1	Dcaf11
						Arf4	Afg3l2	Capzb	Ak3	Dcaf6
						Arf6	Agk	Cct2	Akap1	Dcaf7
						Arhgdia	Agpat3	Cct3	Akr1b7	Ddx39b
						Arl3	Agpat4	Cct4	Akt1	Dennd4b
						Arl8b	Agpat5	Cct5	Akt2	Dera
						Arpc1a	Aifm1	Cct6a	Alas2	Dhx15
						Arpc1b	Aimp1	Cct7	Aldh18a1	Dis3l2
						Arpc2	Aimp2	Cct8	Aldh1l1	Dkc1
						Arpc5	Ak1	Cdc16	Aldh2	Dnajb5
						Asah1	Akap1	Cdc42	Aldh4a1	Dnase1l1
						Asl	Akr1a1	Cdc42bpb	Aldh5a1	Dnpep
						Asna1	Akt1	Cenpe	Aldh6a1	Dopey2
						Atic	Akt2	Cenpv	Aldh7a1	Dupd1
						Atp1a1	Alas2	Cep131	Aldh9a1	Dusp23
						Atp1a2	Aldh18a1	Cep85	Aldoa	Dusp27
						Atp1b1	Aldoa	Cfl1	Alkbh7	Dyrk1b
						Atp1b3	Alg11	Cfl2	Anxa1	Ecm29
						Atp2b1	Alg5	Ckap4	Anxa6	Eef2k
						Atp6v0a1	Alox5	Cldn5	Ap2m1	Eif2a
						Atp6v0d1	Alox5ap	Cltc	Apoo	Eif2ak4
						Atp6v1a	Alpl	Cnn3	Apool	Eif2b2
						Atp6v1f	Ank1	Cnp	Arg1	Eif2b4
						Atp6v1h	Ankh	Coro1a	Armcx3	Eif2s2
						Atp8a1	Ano1	Coro1b	Asl	Eif2s3x
						Aup1	Ano10	Coro1c	Atad1	Eif3c
						B2m	Ano6	Cryab	Atic	Eif3m
						Bgn	Anpep	Csnk1a1	Atp2a1	Elob
						Bhlhb9	Anxa1	Ctnna1	Atp5a1	Elp1
						Blmh	Anxa11	Ctnnb1	Atp5b	Elp2
						Bsg	Anxa2	Ctsg	Atp5c1	Elp3
						Bst2	Anxa4	Dag1	Atp5d	Engase
						C3	Anxa5	Dctn1	Atp5e	Epdr1
						Ca2	Anxa6	Dctn5	Atp5g2	Etf1
						Cab39	Aoc3	Ddx6	Atp5h	Exoc3l4
						Cacna2d1	Ap1b1	Des	Atp5j2	Fahd2
						Cad	Ap1g1	Dhcr24	Atp5l	FAM120A
						Calr	Ap1m1	Dhx9	Atp5o	Fam213a
						Cand1	Ap1s2	Diaph1	Atp6v1a	Fam213b
						Canx	Ap2a1	Dmd	Atpaf2	Fam45a
						Cap1	Ap2a2	Dnaja1	Auh	Fbxo3
						Capn1	Ap2b1	Dnaja3	Bak1	Fbxo40
						Capn2	Ap2m1	Dnm1l	Bcat2	Fem1aa
						Capza2	Ap2s1	Dnm2	Bckdha	Fkbp9
						Capzb	Ap3b1	Dpp9	Bckdhb	Fsd2
						Cat	Ap3d1	Dpysl2	Bcs1l	Ftl1
						Cbr1	Ap3m1	Dpysl3	Bdh1	G3bp1
						Cct2	Ap4b1	Dsp	Bnip1	Galk2
						Cct3	Ap4m1	Dstn	Bola3	Ganc
						Cct4	Apmap	Dync1h1	Bphl	Gapdhs
						Cct5	Apoo	Dync1i2	Braf	Gda
						Cct6a	Apool	Dync1li1	Bsg	Gdi1
						Cct7	Aqp1	Dync1li2	C030006K11Rik	Gfpt2
						Cct8	Aqp4	Dynll1	Calm3	Gimap4
						Cd81	Arcn1	Dysf	Camk2a	Gpcpd1
						Cd9	Arf3	Eef1a1	Capn1	Gps1
						Cd97	Arf4	Ehbp1l1	Capn2	Gspt1
						Cdc42	Arf6	Ehd2	Casq1	Gtf2e1
						Cdc42bpb	Arfgap2	Eif3a	Cat	Gtpbp6
						Cdh13	Arfgef2	Epb41	Cav1	H2afz
						Cfl1	Arg1	Epb41l2	Cavin1	H2-Ea-ps
						Cfl2	Arhgdia	Eppk1	Cbr2	Hal
						Chchd3	Arl1	Fermt2	Ccdc51	Hba
						Chmp4b	Arl3	Fgf13	Ccdc90b	Hbb-b2
						Cilp	Arl6ip1	Fhl3	Cct7	Hdac2
						Cilp2	Arl6ip5	Fhod1	Cd36	Hectd1
						Ckap4	Arl8b	Flii	Cebpzos	Hfe2
						Ckb	Armcx3	Flna	Cfl1	Hist1h1b
						Clic1	Arpc1a	Flnc	Chchd3	Hist1h1c
						Cltc	Arpc2	Flot1	Cisd1	Hist1h2bm
						Cndp2	Art1	Flot2	Cisd2	Hist1h3a
						Cnp	Asl	Fry	Cisd3	Hist1h4a
						Col12a1	Asna1	Fscn1	Ckb	Hist3h2bb
						Col15a1	Atad1	G6pdx	Ckmt1	Hnrnpa0
						Col1a2	Atg16l2	Gapdh	Ckmt2	Hnrnpa3
						Col4a2	Atg9a	Glg1	Clic1	Hnrnpd
						Col6a1	Atic	Gnai2	Clpp	Hnrnpul1
						Col6a2	Atl2	Gnai3	Clpx	Hsd17b11
						Comp	Atl3	Gng12	Cltc	Hspa12b
						Copa	Atp13a1	H1f0	Clybl	Hspb2
						Cops8	Atp1a1	Haus4	Cmc1	Hspb6
						Coro1a	Atp1a2	Hax1	Cnp	Ints7
						Coro1b	Atp1b1	Hint1	Coa3	Ipo11
						Cpne5	Atp1b2	Hnrnpc	Comtd1	Kdelc1
						Cpq	Atp1b3	Hnrnpk	Coq2	Kdm5b
						Cryab	Atp1b4	Hnrnpu	Coq6	Klhl31
						Cs	Atp2a1	Hsdl1	Coq7	Klhl40
						Cse1l	Atp2a2	Hspa8	Coq8a	Kpna1
						Csnk2b	Atp2a3	Hspb1	Coq9	L3hypdh
						Ctnnb1	Atp2b1	Hsph1	Cox11	Lars
						Ctnnd1	Atp5a1	Htra2	Cox14	Lmcd1
						Ctsa	Atp5b	Htt	Cox15	Lrch3
						Ctsd	Atp5c1	Ilk	Cox18	Lrrc14b
						Ctsg	Atp5d	Inppl1	Cox4i1	Lrrc30
						Cyb5r1	Atp5e	Iqgap1	Cox5a	Lrrc39
						Cyfip1	Atp5g2	Irs1	Cox5b	Lsm12
						Dag1	Atp5h	Ist1	Cox6a2	Luc7l2
						Dars	Atp5j2	Itgb6	Cox6b1	Lyz1
						Ddb1	Atp5l	Jam3	Cox6c	Map2k4
						Ddx3x	Atp5o	Jup	Cox7a1	Map2k7
						Ddx5	Atp6v0a1	Kank2	Cox7a2l	Map3k20
						Des	Atp6v0d1	Kif1c	Cox7c	Map4k5
						Dnaja1	Atp6v1a	Kif2a	Cpox	Mcpt4
						Dnaja2	Atp6v1f	Kif5b	Cpt1a	Mettl13
						Dnm2	Atp6v1h	Klc2	Cpt1b	Mgea5
						Dpp4	Atp8a1	Klhl21	Cpt2	Mic13
						Dpysl2	Atp9a	Klhl22	Crat	Mknk1
						Dsc1	Aup1	Klhl41	Cryab	Mlst8
						Dsp	B2m	Krt1	Cs	Mtatp6
						Dstn	Bak1	Krt10	Csde1	Mtco2
						Dync1h1	Bckdhb	Krt12	Ctsa	Mt-Cyb
						Dysf	Bcs1l	Krt13	Ctsd	Mtnd1
						Ech1	Bdh1	Krt14	Cyb5a	Mtnd2
						Eef1a1	Bgn	Krt16	Cyb5b	Mtnd3
						Eef1g	Bin1	Krt17	Cyb5r1	Mtnd4
						Eef2	Birc6	Krt19	Cyb5r3	Mug1
						Efemp1	Bnip1	Krt2	Cyc1	Mut
						Ehd1	Bphl	Krt31	Cycs	Mvk
						Ehd2	Braf	Krt35	Dap3	Mybph
						Ehd4	Bsg	Krt42	Dbt	Mydgf
						Eif3b	Bst2	Krt5	Dcaf8	Mylk2
						Eif3e	Bves	Krt6a	Ddx3x	Naa30
						Eif3h	Bzw1	Krt72	Ddx6	Naca
						Eif3i	Bzw2	Krt73	Decr1	Narfl
						Eif4a1	C3	Krt75	Dhodh	Nmral1
						Emilin1	Ca14	Krt76	Dhrs4	Nob1
						Eno1	Ca2	Krt77	Dlat	Npl
						Eno2	Cab39	Krt79	Dld	Nrap
						Eno3	Cabp1	Krt80	Dlst	Nt5c1a
						Enpep	Cacna1s	Krt85	Dnaja1	Nt5c3a
						Enpp3	Cacna2d1	Ky	Dnaja3	Ntmt1
						Enpp4	Cacnb1	Lancl2	Dnajc11	Nub1
						Entpd2	Cacng1	Lcp1	Dnajc19	Nudcd1
						Epb41l2	Cad	Ldb3	Dnajc5	Nup160
						Epx	Cadm3	Limch1	Dnm1l	Nup37
						Erap1	Calm3	Lmna	Dnm2	Nxn
						Erp44	Calr	Lmnb1	Dpysl2	Oplah
						Fabp4	Camk2a	Lrp1	Drg2	Otud4
						Fam20c	Camk2b	Lrpprc	Dynll1	Pank4
						Fam234a	Camk2d	Map1s	Ech1	Parp12
						Fasn	Camk2g	Map2k5	Echdc2	Pcid2
						Fbl	Cand1	Map2k6	Echdc3	Pdia4
						Fbln2	Canx	Mapk1	Echs1	Pfkfb1
						Fbln5	Cap1	Mapk14	Eci1	Pgp
						Fbp2	Capn1	Mapk3	Eci2	Phkg1
						Fga	Capn2	Mapre2	Ecsit	Phospho1
						Fgb	Capn3	Mfn2	Ehhadh	Plbd1
						Fgg	Capza2	Mpp1	Eln	Plcl2
						Fh	Capzb	Msn	Emc2	Pmm2
						Flna	Caskin2	Mta1	Emc8	Polr2a
						Flot1	Casq1	Mvp	Endog	Polr2k
						Flot2	Casq2	Mybpc2	Etfa	Ppie
						Fn1	Cat	Myh1	Etfb	Ppm1f
						Fscn1	Cav1	Myh10	Etfdh	Ppp2r2a
						Ganab	Cav2	Myh11	Ethe1	Ppp2r5b
						Gapdh	Cav3	Myh14	Fahd1	Ppp2r5c
						Gars	Cavin1	Myh3	Fam162a	Ppp2r5e
						Gart	Cavin2	Myh4	Fam210a	Prdm16
						Gba	Cavin3	Myh7	Fars2	Prkag3
						Gbe1	Cavin4	Myh7b	Fasn	Prps1
						Gdi2	Cbr1	Myh8	Fastkd2	Prss37
						Gfpt1	Ccdc167	Myh9	Fh	Psmd14
						Ghitm	Ccdc47	Myl1	Fis1	Psmd4
						Glb1	Ccdc51	Myl12b	Fitm2	Psmd5
						Glg1	Ccdc90b	Myl2	Foxred1	Psmd6
						Glipr2	Ccpg1	Myl3	Gapdh	Psmd8
						Gm2a	Cct3	Myl6	Gars	Puf60
						Gmppa	Cd151	Myl6b	Gcdh	Pum1
						Gnai2	Cd163	Mylk	Gfm1	Pura
						Gnai3	Cd1d1	Mylpf	Gfm2	Purb
						Gnaq	Cd34	Myo18a	Ghitm	Ralgapa1
						Gnas	Cd36	Myo1b	Gls	Rasip1
						Gnb1	Cd59b	Myo1c	Glud1	Rbbp4
						Gnb2	Cd68	Myo1d	Gm2a	Rbm14
						Gng12	Cd81	Myom1	Gng5	Rcn1
						Gng5	Cd9	Myom3	Got2	Rcn2
						Got1	Cd97	Myot	Gpam	Rpl17
						Got2	Cdc42	Myoz1	Gpd1	Rpl22l1
						Gpc1	Cdc42bpb	Myoz2	Gpd2	Rpl37
						Gpc4	Cdh13	Myoz3	Gpt2	Rpl38
						Gpd1	Cdip1	Nckap1	Gpx4	Rps21
						Gpd1l	Cdipt	Nebl	Grpel1	Rps27
						Gpi	Cebpzos	Nek7	Hadh	Rps6ka3
						Gpt	Cenpe	Nek9	Hadha	RtcA
						Gpx4	Cfl1	Nit2	Hadhb	Sae1
						Grhpr	Chchd3	Nme2	Hars2	Sdr39u1
						Gstm2	Cherp	Nup85	Hax1	Sepsecs
						Gstt2	Chmp4b	Obsl1	Hccs	Sesn1
						H2afy2	Chsy1	Odf3	Hibadh	Sf3b1
						Hbs1l	Chuk	Ola1	Hk1	Sf3b3
						Hdhd2	Cisd1	Opa1	Hk2	Sfpq
						Hexa	Cisd2	P4hb	Hmgcl	Sh3bgr
						Hexb	Ckap4	Pacsin2	Hnrnpk	Sik3
						Hint1	Ckmt1	Pacsin3	Hsd17b4	Smarca5
						Hnrnpa2b1	Ckmt2	Pafah1b1	Hsdl1	Smarcd2
						Hnrnpc	Clcc1	Parvb	Hsdl2	Smyd1
						Hnrnpk	Cldn5	Pcif1	Hsp90aa1	Smyd2
						Hnrnpl	Clec2g	Pcm1	Hsp90ab1	Snrnp40
						Hnrnpm	Clic1	Pcna	Hspa5	Snrpd1
						Hprt1	Clptm1	Pcnt	Hspa9	Snrpd3
						Hpx	Clptm1l	Pdcd6ip	Hspd1	Sos2
						Hrg	Clpx	Pdlim3	Hspe1	Speg
						Hsp90aa1	Cltc	Pdlim5	Htra2	Srl
						Hsp90ab1	Cmas	Pdlim7	Iars2	Srp68
						Hsp90b1	Cnep1r1	Pfn1	Iba57	Srpk3
						Hspa5	Cnih4	Pfn2	Idh1	Srrt
						Hspa8	Cnot1	Pgm5	Idh2	Srsf6
						Hspa9	Cnp	Pla2g6	Idh3a	St18
						Hspb1	Cntfr	Plec	Idh3g	Stat1
						Hspd1	Coa3	Pnp	Immp2l	Stat5a
						Hspe1	Col15a1	Ppp2ca	Immt	Stk38
						Hspg2	Col25a1	Ppp2r1a	Ireb2	Strip2
						Hsph1	Col6a1	Prepl	Isca1	Sugp2
						Huwe1	Col6a2	Prkaca	Isca2	Tagln
						Iars	Col7a1	Prkacb	Isoc2b	Tardbp
						Idh1	Colgalt1	Prkar1a	Ivd	Tarsl2
						Idh2	Comtd1	Prkar2b	Kank2	Tbc1d12
						Igf2r	Copa	Prkcq	Kars	Tbc1d4
						Impdh2	Copb1	Psma1	Kcnj11	Tcap
						Insr	Copb2	Psmb5	Kcnma1	Them6
						Iqgap1	Copg1	Ptp4a1	Klc2	Thoc2
						Ist1	Copg2	Pvalb	Krt5	Tmem2
						Itga1	Coq2	Rab10	Kyat1	Tns3
						Itga4	Coq6	Rab29	Kyat3	Top2b
						Itgav	Coq7	Rab5a	L2hgdh	Tpp2
						Itgb1	Coq8a	Rab8a	Lactb	Trappc11
						Itgb7	Coq9	Rac1	Lap3	Trappc12
						Jup	Coro1a	Ran	Lars2	Trim28
						Kpnb1	Coro1b	Rdx	Ldha	Trim7
						Krt1	Coro1c	Rhoa	Ldhb	Trio
						Krt10	Cox11	Rhog	Letm1	Trmt1l
						Krt12	Cox14	Rhoq	Lonp1	Trove2
						Krt13	Cox15	Rock2	Lrpprc	Tssk4
						Krt14	Cox18	Rps3	Ltbp1	Ttc27
						Krt16	Cox4i1	Rps7	Lyrm4	Txlnb
						Krt17	Cox5a	Rragd	Macrod1	Txnl1
						Krt19	Cox5b	Ruvbl1	Maip1	Uba2
						Krt2	Cox6a2	S100a9	Maoa	Uba3
						Krt31	Cox6b1	Septin11	Mapk1	Uba5
						Krt35	Cox6c	Septin2	Mapk10	Uba6
						Krt5	Cox7a1	Septin4	Mapk14	Ube2d1
						Krt6a	Cox7a2l	Septin7	Mapk3	Ube3a
						Krt72	Cox7c	Septin8	Mcat	Ube3b
						Krt73	Cpne5	Septin9	Mccc1	Ube3c
						Krt75	Cpox	Sgcb	Mccc2	Ube4b
						Krt76	Cpsf7	Sgcd	Mcu	Ubr1
						Krt77	Cpt1a	Sgo1	Mdh1	Ubr2
						Krt79	Cpt1b	Sirt2	Mdh2	Umps
						Lama4	Cpt2	Skp1	Me3	Unc45b
						Lama5	Crat	Slc25a5	Mff	Upf1
						Lamb1	Crbn	Slc4a1	Mfn1	Urgcp
						Lamb2	Creld1	Slmap	Mfn2	Usmg5
						Lamc1	Cryab	Smc1a	Mief2	Usp10
						Lap3	Csde1	Snap29	Mipep	Usp13
						Lcp1	Cse1l	Snx9	Mlycd	Usp24
						Ldha	Csnk1a1	Sprr1b	Mmaa	Usp47
						Ldhb	Csnk1g1	Sptan1	Mpc1	Usp5
						Lgals1	Csnk2a1	Sptb	Mpc2	Usp7
						Lman1	Csnk2b	Sptbn1	Mpo	Vbp1
						Lman2	Ctdnep1	Src	Mpst	Washc5
						Lta4h	Ctnna1	Srprb	Mpv17	Wdr37
						Lum	Ctnnb1	Stim1	Mrpl1	Wdr5
						Mark3	Ctnnd1	Stom	Mrpl15	Wdr7
						Mars	Ctps1	Stoml2	Mrpl16	Xdh
						Mblac2	Ctsa	Stxbp1	Mrpl18	Xpo7
						Mdh1	Ctsd	Svil	Mrpl20	Ybx3
						Mdh2	Ctsg	Synm	Mrpl21	Ythdf3
						Mfge8	Ctsk	Synpo2	Mrpl28	Zer1
						Mif	Cul5	Tapt1	Mrpl30	Zfp1
						Mme	Cyb5a	Tars	Mrpl33	Zswim4
						Mogs	Cyb5b	Tbcd	Mrpl37	Zyg11b
						Mon2	Cyb5r1	Tcp1	Mrpl38
						Mpo	Cyb5r3	Tjp1	Mrpl45
						Mpst	Cyc1	Tln1	Mrpl46
						Msn	Cycs	Tln2	Mrpl57
						Mthfd1	Cyp20a1	Tm9sf2	Mrps11
						Mvp	Cyp51a1	Tmem201	Mrps12
						Myh10	Dad1	Tmod2	Mrps15
						Myh11	Dag1	Tmod4	Mrps16
						Myh14	Daglb	Tnnc1	Mrps24
						Myh3	Dap3	Tnnc2	Mrps27
						Myh9	Dars	Tnni1	Mrps28
						Myl12b	Dctn1	Tnni2	Mrps30
						Myl6	Dctn5	Tnnt1	Mrps33
						Myl6b	Ddost	Tnnt3	Mrps34
						Myo1b	Ddx19a	Top2a	Mrps35
						Myo1c	Ddx3x	Tpm1	Mrps7
						Myo1d	Ddx3y	Tpm2	Mtch1
						Myof	Ddx5	Tpm3	Mtch2
						Naa50	Ddx6	Tsc2	mt-Co3
						Nampt	Des	Ttc19	Mtfp1
						Napa	Dgat1	Ttn	Mthfd1
						Nckap1	Dhcr24	Tuba1a	Mthfd1l
						Ncstn	Dhodh	Tuba4a	Mtor
						Nebl	Dhrs4	Tuba8	Mtx1
						Nedd4	Dhrs7	Tubb2a	Mtx2
						Nedd4l	Dhrs7c	Tubb3	Mul1
						Nid1	Dhx9	Tubb4b	Nadk2
						Nid2	Diaph1	Tubb5	Nars
						Nit2	Diras2	Tubb6	Nars2
						Nme2	Dis3	Ubr4	Ncstn
						Npc1	Dlst	Upp2	Ndufa10
						Npepps	Dmd	Vcl	Ndufa12
						Nt5e	Dnaja1	Vim	Ndufa13
						Ogn	Dnaja2	Vps4a	Ndufa2
						Ola1	Dnaja3	Wdr1	Ndufa4
						Otub1	Dnajb11	Wdr35	Ndufa5
						Oxsr1	Dnajb12	Wipi1	Ndufa6
						P4hb	Dnajb4	Xirp2	Ndufa7
						Pa2g4	Dnajc11	Yes1	Ndufa8
						Pabpc1	Dnajc19	Ywhae	Ndufa9
						Pacsin2	Dnajc25		Ndufab1
						Pacsin3	Dnajc5		Ndufaf1
						Padi2	Dnm1l		Ndufaf2
						Pafah1b1	Dnm2		Ndufaf3
						Paics	Dock1		Ndufaf4
						Park7	Dpagt1		Ndufaf7
						Pcbp1	Dpm3		Ndufaf8
						Pcbp2	Dpp4		Ndufb1
						Pcmt1	Dpy19l1		Ndufb10
						Pcna	Dpysl2		Ndufb11
						Pcolce	Drg2		Ndufb3
						Pcyox1	Dsc1		Ndufb4
						Pdcd6ip	Dsg1b		Ndufb5
						Pdia3	Dsp		Ndufb6
						Pdia6	Dtna		Ndufb7
						Pfn1	Dync1h1		Ndufb8
						Pfn2	Dync1li1		Ndufb9
						Pgam2	Dync1li2		Ndufc2
						Pgd	Dynll1		Ndufs1
						Pgk1	Dysf		Ndufs2
						Pgls	Ech1		Ndufs3
						Pgm1	Eci1		Ndufs4
						Phb	Eci2		Ndufs5
						Phpt1	Ecsit		Ndufs6
						Pitpna	Edc4		Ndufs7
						Pkm	Eef1a1		Ndufs8
						Plec	Eef1a2		Ndufv1
						Plod1	Eef1g		Ndufv2
						Plod3	Eef2		Nfs1
						Plxnb2	Eftud2		Nipsnap2
						Pmp2	Egfr		Nit2
						Pnp	Ehbp1l1		Nlrx1
						Ppia	Ehd1		Nme2
						Ppib	Ehd2		Nme6
						Ppm1l	Ehd3		Nnt
						Ppp1ca	Ehd4		Nt5dc3
						Ppp1cb	Eif2b1		Nubpl
						Ppp2ca	Eif3a		Oat
						Ppp2r1a	Eif3d		Ociad1
						Ppt1	Eif3e		Ogdh
						Prdx1	Eif3f		Ogt
						Prdx2	Eif3h		Oma1
						Prdx4	Eif3l		Opa1
						Prdx5	Eif4a1		Opa3
						Prelp	Eif4a3		Oxa1l
						Prg2	Eif4g1		Oxct1
						Prkaca	Eif5a		Oxnad1
						Prkacb	Elmod2		Oxsm
						Prkar2b	Emc1		P4ha1
						Prkca	Emc10		Pam16
						Psap	Emc2		Park7
						Psma1	Emc3		Parl
						Psma3	Emc4		Pc
						Psma4	Emc6		Pcca
						Psma5	Emc7		Pccb
						Psma6	Emc8		Pck2
						Psma7	Emilin1		Pdha1
						Psmb1	Endog		Pdhb
						Psmb2	Eno1		Pdhx
						Psmb3	Eno2		Pdia3
						Psmb4	Eno3		Pdk1
						Psmb5	Enpep		Pdk2
						Psmb6	Enpp1		Pdp1
						Psmc5	Enpp3		Pdpr
						Psmc6	Enpp4		Pecr
						Psmd12	Entpd2		Phb
						Psmd2	Epb41		Phb2
						Psmd3	Epb41l2		Pi4k2a
						Psmd7	Ephx1		Pisd
						Psme1	Epm2a		Pitrm1
						Psme2	Epm2aip1		Pkm
						Ptpa	Eppk1		Pla2g6
						Pttg1ip	Eprs		Plekhf1
						Pxdn	Erap1		Plgrkt
						Pygb	Ergic1		Plscr3
						Pygl	Ergic3		Pmpca
						Pygm	Eri3		Pmpcb
						Pzp	Erlin2		Pnpt1
						Rab10	Ermp1		Poldip2
						Rab11b	Erp44		Polrmt
						Rab14	Esyt1		Por
						Rab1a	Esyt2		Ppid
						Rab1b	Etfdh		Ppm1k
						Rab21	Exoc4		Ppp2ca
						Rab29	Exoc8		Ppp2r1a
						Rab2a	Fahd1		Ppp3ca
						Rab35	Fam129a		Ppp3r1
						Rab3a	Fam162a		Ppp6c
						Rab4a	Fam210a		Pptc7
						Rab5a	Fam234a		Prdx1
						Rab5b	Fap		Prdx2
						Rab6a	Farsa		Prdx3
						Rab7a	Farsb		Prdx4
						Rab8a	Fasn		Prdx5
						Rac1	Fbl		Prkaca
						Rack1	Fbp2		Prkca
						Rala	Fermt2		Psap
						Ran	Fga		Ptcd2
						Rap1a	Fgb		Ptges2
						Rars	Fgf13		Ptpmt1
						Rdx	Fgg		Qars
						Rhoa	Fhl1		Rab11b
						Rhog	Fhod1		Rab1b
						Rhoq	Fis1		Rab24
						Rnh1	Fitm1		Rab29
						Rnpep	Fitm2		Rab32
						Rpl10a	Fkbp10		Rab35
						Rpl11	Fkbp11		Rack1
						Rpl12	Flna		Rars
						Rpl14	Flnc		Rdh13
						Rpl22	Flot1		Rdh14
						Rpl23	Flot2		Reep1
						Rpl23a	Fmo1		Rhoa
						Rpl24	Fmo3		Rilp
						Rpl26	Fn1		Romo1
						Rpl27	Fndc3a		Rpl10a
						Rpl28	Focad		Rpl34
						Rpl3	Foxred1		Rpl35a
						Rpl30	Fscn1		Rps14
						Rpl31	Fxr1		Rps15a
						Rpl34	G6pdx		Rps27a
						Rpl35a	Galnt2		Rps3
						Rpl37a	Ganab		Rrm2b
						Rpl4	Gapdh		Rtn4ip1
						Rpl5	Gapvd1		Samm50
						Rplp0	Gba		Sars
						Rps11	Gcdh		Sars2
						Rps13	Gcn1		Sccpdh
						Rps14	Gde1		Sdha
						Rps15a	Gdi2		Sdhb
						Rps16	Gdpd1		Sdhd
						Rps18	Ghitm		Septin4
						Rps19	Glg1		Sfxn3
						Rps2	Glipr2		Sh3glb1
						Rps20	Glud1		Shmt1
						Rps25	Gm2a		Sirt2
						Rps26	Gnai2		Sirt5
						Rps27a	Gnai3		Slc25a1
						Rps28	Gnaq		Slc25a11
						Rps3	Gnas		Slc25a12
						Rps3a	Gnb1		Slc25a13
						Rps4x	Gnb2		Slc25a20
						Rps5	Gng10		Slc25a22
						Rps8	Gng12		Slc25a24
						Rps9	Gng5		Slc25a3
						Rpsa	Got2		Slc25a31
						Rras	Gpaa1		Slc25a35
						Rras2	Gpam		Slc25a4
						Rsu1	Gpat3		Slc25a46
						Ruvbl1	Gpc1		Slc25a5
						Ryr1	Gpc4		Slc25a51
						S100a10	Gpd1l		Slc27a1
						S100a11	Gpd2		Smim4
						S100a14	Gpi		Snap23
						S100a4	Gpm6b		Snd1
						S100a6	Gpnmb		Sod2
						S100a9	Gpr89a		Spg7
						Samm50	Gpx4		Spryd4
						Sars	Grb10		Sptlc2
						Scarb2	Grpel1		Src
						Scpep1	Gsdma3		Ssbp1
						Sec13	Gstm2		Stat3
						Sema3c	Gtpbp1		Stom
						Septin2	Gtpbp4		Stoml2
						Septin7	Gyg1		Stxbp1
						Serinc2	Gys1		Sucla2
						Serpinb6	H2-Ab1		Suclg1
						Serpine2	H2-Eb1		Suclg2
						Serpinf1	H2-K1		Supv3l1
						Shmt1	Hacd3		Surf1
						Slc12a2	Hadh		Taco1
						Slc25a1	Hadha		Tars2
						Slc25a3	Hadhb		Tbrg4
						Slc3a2	Hax1		Tfrc
						Slc44a2	Hbs1l		Tgm2
						Slc4a1	Hccs		Timm13
						Smpdl3b	Hdlbp		Timm17a
						Snap23	Hexa		Timm23
						Snd1	Hexb		Timm44
						Snf8	Hhatl		Timm50
						Snrpd2	Hint1		Timm8b
						Snx3	Hk1		Timm9
						Snx9	Hk2		Tmbim6
						Sod2	Hm13		Tmem11
						Sppl2a	Hmcn2		Tmem126a
						Sptan1	Hmgb1		Tmem143
						Sptbn1	Hmgcl		Tmem177
						Src	Hnrnpa2b1		Tmem186
						Srpra	Hnrnpc		Tmem65
						Ssbp1	Hnrnpf		Tmem70
						Ssr4	Hnrnph1		Tmlhe
						Steap4	Hnrnph2		Tomm40
						Stk24	Hnrnpk		Tomm40l
						Stom	Hnrnpl		Tomm5
						Stx4	Hnrnpm		Tomm6
						Stxbp1	Hnrnpu		Tomm70
						Sucla2	Hnrnpul2		Tpp1
						Susd2	Hpcal1		Trap1
						Taldo1	Hrg		Trmt10c
						Tcp1	Hsd17b12		Trnt1
						Tf	Hsd17b4		Tst
						Tfrc	Hsdl2		Ttc19
						Tgfbi	Hsp90aa1		Tufm
						Tgm1	Hsp90ab1		Txnip
						Tgm2	Hsp90b1		Txnrd2
						Thbs4	Hspa14		Uba1
						Tinagl1	Hspa5		Ucp3
						Tkt	Hspa8		Uqcc1
						Tln1	Hspb1		Uqcc2
						Tm9sf2	Hspd1		Uqcr10
						Tmed9	Hspe1		Uqcrb
						Tmem38a	Hspg2		Uqcrc1
						Tnpo1	Htra2		Uqcrc2
						Tomm70	Htt		Uqcrfs1
						Tpi1	Huwe1		Uqcrh
						Tpm3	Iars		Uqcrq
						Tpp1	Idh2		Usp15
						Tspan8	Igf2r		Vamp8
						Tsta3	Ilf2		Vars
						Ttn	Ilk		Vars2
						Tuba1a	Immp2l		Vat1
						Tuba4a	Immt		Vdac1
						Tubb2a	Impdh2		Vdac2
						Tubb3	Inppl1		Vdac3
						Tubb4b	Insr		Vps25
						Tubb6	Insrr		Vps35
						Tufm	Ipo4		Vwa8
						Txn	Ipo5		Wdr26
						Txndc5	Ipo7		Xpnpep3
						Uba1	Ipo9		Ykt6
						Ube2n	Iqgap1		Ywhae
						Ube2v1	Irs1		Ywhag
						Uggt1	Itga1		Ywhah
						Ugp2	Itga4		Ywhaq
						Vamp5	Itga5		Ywhaz
						Vamp7	Itga6
						Vamp8	Itga7
						Vat1	Itgav
						Vcl	Itgb1
						Vcp	Itgb6
						Vdac1	Itgb7
						Vdac3	Itm2a
						Vim	Itpr2
						Vps25	Itpr3
						Vps35	Ivd
						Vps4a	Jagn1
						Vta1	Jam3
						Wars	Jph1
						Wdr1	Jph2
						Wls	Jup
						Xpnpep1	Kars
						Ybx1	Kcna7
						Yes1	Kcnj11
						Ywhae	Kcnma1
						Ywhag	Kctd12
						Ywhah	Kdelr1
						Ywhaq	Kdsr
						Ywhaz	Kif2a
						Zmpste24	Kif5b
							Klc2
							Klhl21
							Klhl41
							Kpna6
							Kpnb1
							Krt1
							Krt10
							Krt19
							Krt2
							Krt5
							Krt6a
							Ksr1
							L2hgdh
							Lama2
							Lancl1
							Lancl2
							Lbr
							Lclat1
							Lcp1
							Ldha
							Ldhb
							Lemd2
							Letm1
							Lgals8
							Lims1
							Lman1
							Lman2
							Lmf2
							Lmna
							Lmnb1
							Lnpep
							Lnpk
							Lonp1
							Lpar1
							Lpcat3
							Lpl
							Lrp1
							Lrpprc
							Lsmem1
							M6pr
							Maged1
							Magt1
							Maip1
							Man2a2
							Maoa
							Map2k3
							Mapk1
							Mapk10
							Mapk3
							Mark3
							Mars
							Mbp
							Mccc1
							Mcu
							Mdh2
							Metap2
							Mff
							Mfge8
							Mfn1
							Mfn2
							Mfsd10
							Mfsd5
							Mgst3
							Mief2
							Mif
							Mlec
							Mme
							Mmgt1
							Mogs
							Mospd2
							Mpc1
							Mpc2
							Mpp1
							Mpst
							Mpv17
							Mpz
							Mrc1
							Mrc2
							Mrpl1
							Mrpl15
							Mrpl16
							Mrpl18
							Mrpl20
							Mrpl21
							Mrpl28
							Mrpl30
							Mrpl33
							Mrpl37
							Mrpl38
							Mrpl45
							Mrpl46
							Mrpl57
							Mrps11
							Mrps12
							Mrps15
							Mrps16
							Mrps24
							Mrps27
							Mrps28
							Mrps30
							Mrps33
							Mrps34
							Mrps35
							Mrps7
							Msn
							Mtch1
							Mtch2
							mt-Co3
							Mtdh
							Mtfp1
							Mthfd1
							Mthfd1l
							Mtm1
							Mtmr3
							Mtmr9
							Mtor
							Mtx1
							Mtx2
							Mul1
							Mvp
							Myct1
							Myh10
							Myh14
							Myh7b
							Myh9
							Myl6
							Mylk
							Mylpf
							Myo18a
							Myo1b
							Myo1c
							Myo1d
							Myof
							Myot
							Mypn
							Naa15
							Nampt
							Napa
							Nckap1
							Ncln
							Ncstn
							Ndufa10
							Ndufa12
							Ndufa13
							Ndufa2
							Ndufa4
							Ndufa5
							Ndufa6
							Ndufa7
							Ndufa8
							Ndufa9
							Ndufab1
							Ndufaf1
							Ndufaf2
							Ndufaf3
							Ndufaf4
							Ndufb1
							Ndufb10
							Ndufb11
							Ndufb3
							Ndufb4
							Ndufb5
							Ndufb6
							Ndufb7
							Ndufb8
							Ndufb9
							Ndufc2
							Ndufs1
							Ndufs2
							Ndufs3
							Ndufs4
							Ndufs5
							Ndufs6
							Ndufs7
							Ndufs8
							Ndufv1
							Ndufv2
							Nedd4
							Nedd4l
							Neu2
							Nid1
							Nid2
							Nipsnap2
							Nlrx1
							Nmd3
							Nme2
							Nnt
							Nomo1
							Nono
							Nop56
							Nop58
							Npc1
							Nptn
							Nsf
							Nt5e
							Ntpcr
							Nubpl
							Nup188
							Nup210
							Nup85
							Nup98
							Oas1b
							Obscn
							Ociad1
							Ogdh
							Ogfr
							Ogt
							Ola1
							Oma1
							Opa1
							Osbpl9
							Oxa1l
							P4ha1
							P4hb
							Pa2g4
							Pabpc1
							Pacsin2
							Pacsin3
							Pafah1b1
							Paics
							Pam16
							Park7
							Parl
							Parvb
							Pcbp1
							Pcbp2
							Pcm1
							Pcmt1
							Pcmtd1
							Pcnt
							Pcyox1
							Pcyox1l
							Pcyt1b
							Pcyt2
							Pdcd6ip
							Pdgfa
							Pdia3
							Pdia5
							Pdia6
							Pdk1
							Pdlim5
							Pdpk1
							Pecr
							Pfkm
							Pfn1
							Pgk1
							Pgm5
							Pgrmc2
							Phb
							Phb2
							Phka1
							Phkb
							Phlda3
							Pi4k2a
							Pigk
							Pigs
							Pigt
							Pik3r1
							Pip4k2b
							Pip4p2
							Pip5k1a
							Pisd
							Pitpna
							Pitpnb
							Pla2g6
							Plec
							Plekhf1
							Plgrkt
							Plin4
							Plod1
							Plod3
							Plp1
							Plpp3
							Plpp7
							Plscr3
							Plscr4
							Plxnb2
							Pmpca
							Pmpcb
							Pnpla8
							Pnpt1
							Pomgnt1
							Pomgnt2
							Popdc2
							Por
							Ppia
							Ppib
							Ppm1l
							Ppp1ca
							Ppp1cb
							Ppp1r3a
							Ppp2ca
							Ppp2r1a
							Ppp3ca
							Ppp3cb
							Ppp3r1
							Ppp6c
							Ppp6r3
							Ppt1
							Preb
							Prep
							Prkaa2
							Prkaca
							Prkacb
							Prkag1
							Prkar1a
							Prkar2b
							Prkca
							Prkcq
							Prkg1
							Prkra
							Prmt1
							Prpf8
							Prx
							Psap
							Psmb2
							Psmc1
							Psmc2
							Psmc3
							Psmc4
							Psmc5
							Psmc6
							Psmd1
							Psmd12
							Psmd13
							Psmd2
							Psmd3
							Psmd7
							Psme2
							Ptdss2
							Ptges2
							Ptgfrn
							Ptgis
							Ptp4a1
							Ptpa
							Ptpmt1
							Ptprm
							Pttg1ip
							Pygb
							Rab10
							Rab11b
							Rab12
							Rab14
							Rab18
							Rab1a
							Rab1b
							Rab21
							Rab24
							Rab29
							Rab2a
							Rab32
							Rab33b
							Rab35
							Rab3a
							Rab4a
							Rab5a
							Rab5b
							Rab6a
							Rab7a
							Rab8a
							Rabac1
							Rabggta
							Rac1
							Rack1
							Rala
							Ran
							Rap1a
							Rars
							Rdh11
							Rdh13
							Rdh14
							Rdx
							Reep1
							Reep5
							Rer1
							Rhoa
							Rhog
							Rhoq
							Rilp
							Rnf114
							Rnf121
							Rnf123
							Rnf167
							Rnf170
							Rnpep
							Rock2
							Romo1
							Rpl10
							Rpl10a
							Rpl11
							Rpl12
							Rpl13
							Rpl13a
							Rpl14
							Rpl15
							Rpl18
							Rpl18a
							Rpl19
							Rpl21
							Rpl23
							Rpl24
							Rpl26
							Rpl27
							Rpl27a
							Rpl28
							Rpl29
							Rpl30
							Rpl31
							Rpl32
							Rpl35
							Rpl35a
							Rpl36
							Rpl36a
							Rpl4
							Rpl5
							Rpl6
							Rpl7
							Rpl7a
							Rpl8
							Rpl9
							Rplp0
							Rpn1
							Rpn2
							Rps10
							Rps11
							Rps12
							Rps13
							Rps14
							Rps15a
							Rps16
							Rps17
							Rps18
							Rps19
							Rps2
							Rps20
							Rps23
							Rps24
							Rps26
							Rps27a
							Rps28
							Rps3
							Rps4x
							Rps5
							Rps6
							Rps7
							Rps8
							Rps9
							Rpsa
							Rptor
							Rraga
							Rragd
							Rras
							Rras2
							Rrp12
							Rtcb
							Rtn2
							Rtn3
							Rtn4
							Rtn4ip1
							Rufy3
							Ruvbl1
							Ryr1
							S100a10
							S100a6
							S100a9
							Sacm1l
							Samm50
							Sar1b
							Saraf
							Scarb2
							Sccpdh
							Scfd1
							Scn1b
							Scn4a
							Scn4b
							Sdf2
							Sdha
							Sdhb
							Sdhd
							Sec11a
							Sec13
							Sec22b
							Sec23a
							Sec23ip
							Sec31a
							Sec61a1
							Sec61a2
							Sec61b
							Sec63
							Selenot
							Sema3c
							Septin2
							Septin4
							Septin7
							Septin8
							Serinc2
							Serpinb6
							Serpine2
							Serpinh1
							Sfxn3
							Sgcb
							Sgcd
							Sgpl1
							Sh2b1
							Sh3glb1
							Shisa4
							Sigmar1
							Sirt2
							Sirt5
							Slc12a2
							Slc16a3
							Slc25a1
							Slc25a11
							Slc25a12
							Slc25a13
							Slc25a20
							Slc25a22
							Slc25a24
							Slc25a3
							Slc25a31
							Slc25a35
							Slc25a4
							Slc25a46
							Slc25a5
							Slc25a51
							Slc27a1
							Slc28a2
							Slc30a7
							Slc33a1
							Slc39a7
							Slc3a2
							Slc44a2
							Slc4a1
							Slmap
							Smarca4
							Smim4
							Smpd4
							Smpdl3b
							Snap23
							Snap29
							Snd1
							Snf8
							Snrnp200
							Snx3
							Snx6
							Snx7
							Snx9
							Sod2
							Sort1
							Sparc
							Spcs2
							Spcs3
							Spg7
							Sppl2a
							Sprr1b
							Sptan1
							Sptb
							Sptbn1
							Sptlc2
							Src
							Srpra
							Srprb
							Srpx
							Srpx2
							Ssr1
							Ssr4
							Stac3
							Stat3
							Stbd1
							Steap3
							Steap4
							Stim1
							Stk24
							Stom
							Stoml2
							Strn3
							Sts
							Stt3a
							Stt3b
							Stx16
							Stx18
							Stx4
							Stxbp1
							Suclg1
							Suclg2
							Sun2
							Surf1
							Surf4
							Susd2
							Svil
							Synm
							Sypl2
							Tapt1
							Tbcd
							Tbl2
							Tecr
							Tf
							Tfrc
							Tgfbi
							Tgfbr1
							Tgm1
							Tgm2
							Timm13
							Timm17a
							Timm23
							Timm44
							Timm50
							Timm8b
							Timm9
							Tjp1
							Tkt
							Tln1
							Tln2
							Tm6sf1
							Tm7sf2
							Tm9sf2
							Tm9sf3
							Tm9sf4
							Tmbim6
							Tmcc1
							Tmed1
							Tmed10
							Tmed2
							Tmed4
							Tmed5
							Tmed9
							Tmem11
							Tmem126a
							Tmem143
							Tmem147
							Tmem161b
							Tmem177
							Tmem186
							Tmem201
							Tmem30a
							Tmem33
							Tmem38a
							Tmem38b
							Tmem41b
							Tmem43
							Tmem50a
							Tmem65
							Tmem70
							Tmprss13
							Tmx1
							Tmx2
							Tmx3
							Tmx4
							Tnc
							Tnmd
							Tnpo3
							Tomm40
							Tomm40l
							Tomm5
							Tomm6
							Tomm70
							Tor1aip2
							Tpm1
							Tpm3
							Tra2b
							Trap1
							Trappc5
							Trdn
							Trim72
							Tsc2
							Tspan14
							Tspan15
							Tspan7
							Tspan8
							Tspan9
							Tst
							Ttc19
							Tuba1a
							Tubb5
							Tufm
							Uba1
							Ubr4
							Ubxn1
							Ucp3
							Uqcc1
							Uqcc2
							Uqcr10
							Uqcrb
							Uqcrc1
							Uqcrc2
							Uqcrfs1
							Uqcrh
							Uqcrq
							Use1
							Uso1
							Usp19
							Usp4
							Usp9x
							Vac14
							Vamp3
							Vamp5
							Vamp7
							Vamp8
							Vat1
							Vcl
							Vcp
							Vdac1
							Vdac2
							Vdac3
							Vim
							Vkorc1
							Vkorc1l1
							Vldlr
							Vma21
							Vps13a
							Vps25
							Vps29
							Vps33a
							Vps35
							Vps4a
							Vta1
							Wdr1
							Wdr41
							Wfs1
							Wipi1
							Wipi2
							Wls
							Xpo1
							Ybx1
							Yes1
							Ykt6
							Ywhae
							Ywhag
							Ywhah
							Ywhaq
							Zc3hc1
							Zmpste24
